# Supplementary material for: Exploring the causal links between cigarette smoking, alcohol consumption, and aneurysmal subarachnoid hemorrhage: a two-sample Mendelian randomization analysis
Source: Front Nutr. 2024 Sep 13;11:1397776. doi: 10.3389/fnut.2024.1397776 (PMC11428385; doi:10.3389/fnut.2024.1397776)
Supplement: Supplementary file 1 [file Table_1.xlsx]

## Sheet: S1
DrnkWk_exposure
	CHR	POS	SNP	effect_allele	other_allele	AF_1000G	beta	se	p	N
299762	chr10	30000071	rs148397794	T	C	0.0208748	0.0595	0.013	3.36e-06	284306
750943	chr11	113529775	rs2511516	A	G	0.82008	-0.0153	0.003	3.48e-06	304322
750949	chr11	113532053	rs7112715	A	G	0.17992	0.0152	0.003	3.82e-06	304322
751049	chr11	113547500	rs10736469	A	G	0.62326	0.0123	0.003	4.04e-06	304322
764868	chr11	116202451	rs4938228	A	G	0.65507	0.0131	0.003	3.14e-06	304322
764870	chr11	116202630	rs4245164	T	C	0.738569	0.0144	0.003	2.22e-06	304322
764875	chr11	116202979	rs4516000	G	A	0.66998	0.0131	0.003	3.91e-06	304322
764881	chr11	116204138	rs4938229	T	C	0.656064	0.013	0.003	3.72e-06	304322
764885	chr11	116204417	rs4938231	A	C	0.65507	0.0129	0.003	4.31e-06	304322
764889	chr11	116205363	rs4245165	C	T	0.739563	0.0143	0.003	2.62e-06	304322
764908	chr11	116207797	rs66502729	G	GGA	0.741551	0.0224	0.004	1.07e-07	156801
764917	chr11	116208453	rs7106546	T	G	0.741551	0.0139	0.003	4.72e-06	304322
764948	chr11	116212598	rs11306379	C	CA	0.650099	0.0162	0.003	1.57e-06	204126
764965	chr11	116217206	rs4938234	T	C	0.748509	0.014	0.003	4.36e-06	304322
765007	chr11	116225685	rs56169418	C	CACTG	0.658052	0.0194	0.004	6.18e-07	156801
843062	chr11	13022120	rs10831943	C	T	0.255467	0.0132	0.003	3.99e-06	304322
843385	chr11	13029012	rs12363777	T	A	0.255467	0.0131	0.003	4.84e-06	304322
843398	chr11	13029184	rs12360972	T	C	0.255467	0.0131	0.003	4.24e-06	304322
843402	chr11	13029264	rs7105935	C	A	0.255467	0.0132	0.003	3.75e-06	304322
843405	chr11	13029308	rs7119818	A	G	0.255467	0.0135	0.003	2.4e-06	304322
843445	chr11	13030011	rs12280622	G	T	0.256461	0.0134	0.003	2.86e-06	304322
843483	chr11	13030713	rs4756743	G	A	0.256461	0.0136	0.003	1.96e-06	304322
843525	chr11	13031639	rs12284202	A	T	0.256461	0.0136	0.003	2.07e-06	304322
843526	chr11	13031640	rs12284203	C	T	0.256461	0.0139	0.003	1.36e-06	304322
843701	chr11	13034829	rs7952155	C	A	0.222664	0.0138	0.003	3.8e-06	304322
843961	chr11	13039483	rs4757096	C	T	0.22167	0.014	0.003	3.04e-06	304322
844061	chr11	13041276	rs2727379	A	G	0.204771	0.0153	0.003	5.49e-07	304322
844122	chr11	13042350	rs10831947	G	C	0.203777	0.0149	0.003	1.05e-06	304322
1065478	chr11	47385041	rs11039216	T	C	0.519881	0.0131	0.003	3.22e-07	304322
1065909	chr11	47459981	rs7950696	C	T	0.429423	0.013	0.003	5.73e-07	304322
1065970	chr11	47478715	rs2242081	C	T	0.429423	0.0129	0.003	6.25e-07	304322
1065988	chr11	47482523	rs3740699	T	G	0.428429	0.0134	0.003	2.58e-07	304322
1066188	chr11	47532785	rs10742814	A	G	0.429423	0.0133	0.003	3.1e-07	304322
1066218	chr11	47537306	rs11039280	A	G	0.429423	0.0134	0.003	2.21e-07	304322
1066281	chr11	47550256	rs12226590	C	T	0.429423	0.013	0.003	1.2e-06	287467
1066359	chr11	47563796	rs7126378	T	G	0.408549	0.0138	0.003	1.27e-07	304322
1066443	chr11	47586388	rs10838732	G	C	0.430418	0.0136	0.003	1.63e-07	304322
1066533	chr11	47605750	rs6485763	T	C	0.430418	0.0137	0.003	1.45e-07	304322
1066647	chr11	47633828	rs7945312	T	C	0.430418	0.0136	0.003	1.49e-07	304322
1066702	chr11	47645615	rs7129797	C	G	0.430418	0.0132	0.003	3.73e-07	304322
1066713	chr11	47647697	rs7107792	C	A	0.434394	0.0131	0.003	3.91e-07	304322
1066714	chr11	47647737	rs7107922	A	C	0.430418	0.013	0.003	4.94e-07	304322
1066730	chr11	47651191	rs10838739	T	C	0.434394	0.0132	0.003	3.1e-07	304322
1066741	chr11	47652549	rs2869024	A	G	0.5666	-0.0132	0.003	3.29e-07	304322
1066743	chr11	47653382	rs7103013	A	G	0.4334	0.0132	0.003	3.37e-07	304322
1066749	chr11	47654533	rs7107535	A	G	0.429423	0.0131	0.003	4.47e-07	304322
1066751	chr11	47654618	rs7107356	G	A	0.496024	0.012	0.003	3.13e-06	304322
1066764	chr11	47658428	rs10838740	G	A	0.430418	0.013	0.003	5.88e-07	304322
1066769	chr11	47659818	rs1056387	G	T	0.437376	0.0131	0.003	4.42e-07	304322
1066773	chr11	47660850	rs7933184	T	C	0.428429	0.0129	0.003	6.14e-07	304322
1066774	chr11	47661119	rs12362318	C	T	0.432406	0.0129	0.003	5.88e-07	304322
1066781	chr11	47662213	rs10838741	G	A	0.432406	0.0129	0.003	6.59e-07	304322
1066785	chr11	47663356	rs11039329	C	T	0.428429	0.0129	0.003	6.2e-07	304322
1066786	chr11	47663802	rs4543938	T	C	0.5666	-0.013	0.003	4.92e-07	304322
1066789	chr11	47664277	rs4752858	T	C	0.5666	-0.0129	0.003	6.09e-07	304322
1066809	chr11	47667791	rs10742817	T	C	0.428429	0.0129	0.003	6.73e-07	304322
1066838	chr11	47673147	rs4539273	T	C	0.5666	-0.0129	0.003	5.79e-07	304322
1066843	chr11	47673956	rs7116970	A	G	0.427435	0.0129	0.003	5.96e-07	304322
1066850	chr11	47674662	rs74608150	T	A	0.432406	0.013	0.003	5.41e-07	304322
1066870	chr11	47679976	rs12286721	A	C	0.5666	-0.013	0.003	5.56e-07	304322
1066872	chr11	47680267	rs7105791	C	T	0.432406	0.013	0.003	5.29e-07	304322
1066883	chr11	47682391	rs3758655	C	T	0.430418	0.0126	0.003	1.07e-06	304322
1066884	chr11	47682648	rs7936948	G	T	0.430418	0.0126	0.003	1.14e-06	304322
1066891	chr11	47683463	rs4752860	A	C	0.564612	-0.0125	0.003	1.28e-06	304322
1066899	chr11	47684739	rs10838746	G	A	0.430418	0.0126	0.003	1.19e-06	304322
1066903	chr11	47685604	rs11039337	C	T	0.430418	0.0126	0.003	1.11e-06	304322
1066910	chr11	47687660	rs10769285	T	C	0.430418	0.0126	0.003	1.16e-06	304322
1066940	chr11	47693972	rs7943213	C	T	0.430418	0.0121	0.003	2.88e-06	304322
1066970	chr11	47698676	rs11039345	G	A	0.436382	0.0128	0.003	7.96e-07	304322
1066984	chr11	47701246	rs7935521	A	G	0.432406	0.0126	0.003	1.15e-06	304322
1066985	chr11	47701267	rs7935528	A	G	0.432406	0.0126	0.003	1.16e-06	304322
1066986	chr11	47701271	rs7935344	G	C	0.432406	0.0127	0.003	1.02e-06	304322
1066997	chr11	47702386	rs7939420	G	A	0.562624	-0.0127	0.003	9.26e-07	304322
1067027	chr11	47707628	rs10769288	A	G	0.364811	0.0141	0.003	9.6e-08	304322
1067031	chr11	47708218	rs12785949	T	C	0.430418	0.0128	0.003	7.25e-07	304322
1067058	chr11	47712892	rs7111509	A	G	0.431412	0.0128	0.003	7.99e-07	304322
1067088	chr11	47719110	rs2869534	A	G	0.430418	0.0129	0.003	6.32e-07	304322
1067111	chr11	47722842	rs10838751	A	C	0.430418	0.0129	0.003	6.15e-07	304322
1067113	chr11	47723822	rs7102205	T	C	0.430418	0.013	0.003	5.81e-07	304322
1067148	chr11	47731818	rs2290851	T	C	0.564612	-0.0126	0.003	1.03e-06	304322
1067161	chr11	47735016	rs1563821	T	C	0.430418	0.0128	0.003	7.65e-07	304322
1067173	chr11	47736979	rs10838753	G	A	0.434394	0.0129	0.003	5.94e-07	304322
1067174	chr11	47736980	rs10838754	C	A	0.434394	0.0129	0.003	6.86e-07	304322
1067176	chr11	47737123	rs7116320	A	G	0.564612	-0.0128	0.003	7.45e-07	304322
1067188	chr11	47738289	rs4752865	A	G	0.564612	-0.0127	0.003	8.82e-07	304322
1067221	chr11	47741957	rs6485773	G	A	0.430418	0.013	0.003	5.25e-07	304322
1067250	chr11	47748384	rs7932703	C	A	0.429423	0.0129	0.003	6.41e-07	304322
1067254	chr11	47749924	rs10838758	C	T	0.429423	0.0129	0.003	5.96e-07	304322
1067266	chr11	47751966	rs6485775	G	A	0.564612	-0.0129	0.003	5.81e-07	304322
1067281	chr11	47754731	rs7929014	T	C	0.430418	0.013	0.003	5.77e-07	304322
1067289	chr11	47756368	rs7122217	C	G	0.564612	-0.0127	0.003	8.05e-07	304322
1067298	chr11	47757493	rs12360643	C	T	0.434394	0.0129	0.003	5.99e-07	304322
1067303	chr11	47758670	rs12421563	A	G	0.564612	-0.0127	0.003	9.16e-07	304322
1067311	chr11	47759505	rs10742820	T	C	0.564612	-0.0127	0.003	9.25e-07	304322
1067313	chr11	47759908	rs7108479	T	G	0.429423	0.013	0.003	5.87e-07	304322
1067318	chr11	47760524	rs6485778	T	C	0.430418	0.0129	0.003	5.92e-07	304322
1067334	chr11	47763733	rs11039373	C	G	0.435388	0.013	0.003	5.01e-07	304322
1067336	chr11	47763795	rs10838759	C	T	0.434394	0.0131	0.003	4.11e-07	304322
1067343	chr11	47764862	rs10838760	G	A	0.430418	0.013	0.003	5.56e-07	304322
1067348	chr11	47765893	rs7111576	A	G	0.430418	0.0124	0.003	3.16e-06	287467
1067349	chr11	47765986	rs7111606	A	G	0.430418	0.013	0.003	5.38e-07	304322
1067365	chr11	47767997	rs11039376	T	G	0.430418	0.0131	0.003	4.4e-07	304322
1067368	chr11	47768224	rs11039377	T	C	0.434394	0.013	0.003	5.29e-07	304322
1067377	chr11	47769451	rs11039379	T	C	0.430418	0.013	0.003	5.77e-07	304322
1067379	chr11	47769877	rs2869541	T	C	0.564612	-0.0128	0.003	7.14e-07	304322
1067384	chr11	47770318	rs7129237	A	G	0.430418	0.0126	0.003	1.09e-06	304322
1067399	chr11	47772986	rs61895760	C	G	0.430418	0.014	0.003	3.8e-07	267504
1067400	chr11	47773250	rs10838763	T	C	0.430418	0.013	0.003	5.7e-07	304322
1067420	chr11	47776365	rs7101597	T	A	0.434394	0.0131	0.003	4.43e-06	248421
1067424	chr11	47777201	rs11039392	G	A	0.434394	0.0132	0.003	3.59e-07	304322
1067436	chr11	47779549	rs7114813	G	A	0.430418	0.0131	0.003	4.74e-07	304322
1067457	chr11	47783866	rs7925211	C	G	0.564612	-0.0128	0.003	6.74e-07	304322
1067462	chr11	47784304	rs12226431	A	G	0.430418	0.013	0.003	4.85e-07	304322
1067475	chr11	47787284	rs10838766	G	C	0.564612	-0.0128	0.003	6.93e-07	304322
1067483	chr11	47789065	rs10838767	T	C	0.430418	0.0129	0.003	6.48e-07	304322
1067491	chr11	47790381	rs2125838	G	A	0.434394	0.0129	0.003	6.08e-07	304322
1067499	chr11	47792728	rs754434	G	A	0.430418	0.0131	0.003	4.38e-07	304322
1067509	chr11	47794150	rs4752792	A	G	0.564612	-0.013	0.003	4.91e-07	304322
1067511	chr11	47794500	rs10838768	A	G	0.430418	0.0131	0.003	4.28e-07	304322
1067514	chr11	47795458	rs3886262	G	T	0.431412	0.0132	0.003	3.47e-07	304322
1067517	chr11	47795738	rs2904127	G	A	0.430418	0.0132	0.003	3.36e-07	304322
1067550	chr11	47801504	rs7112248	T	C	0.430418	0.0132	0.003	3.54e-07	304322
1067560	chr11	47803781	rs10838769	G	A	0.564612	-0.013	0.003	4.7e-07	304322
1067563	chr11	47804038	rs11039401	A	G	0.430418	0.0132	0.003	3.33e-07	304322
1067567	chr11	47804538	rs11039402	C	A	0.430418	0.0132	0.003	3.53e-07	304322
1067578	chr11	47807436	rs7115228	T	C	0.564612	-0.013	0.003	4.94e-07	304322
1067592	chr11	47809038	rs12225854	C	T	0.430418	0.0132	0.003	3.71e-07	304322
1067596	chr11	47809780	rs10838771	G	A	0.564612	-0.0133	0.003	2.84e-07	304322
1067609	chr11	47811846	rs1563820	T	A	0.564612	-0.013	0.003	4.42e-07	304322
1067616	chr11	47812794	rs10838773	A	G	0.426441	0.013	0.003	5.33e-07	304322
1067633	chr11	47815856	rs6485786	C	G	0.430418	0.0132	0.003	3.38e-07	304322
1067640	chr11	47819070	rs28617307	C	T	0.564612	-0.013	0.003	4.88e-07	304322
1067648	chr11	47820310	rs4752796	G	A	0.564612	-0.013	0.003	5.01e-07	304322
1067655	chr11	47821581	rs7122182	C	A	0.564612	-0.013	0.003	5.12e-07	304322
1067659	chr11	47822816	rs7948468	A	G	0.564612	-0.0131	0.003	4.16e-07	304322
1067664	chr11	47824262	rs11039415	G	A	0.430418	0.0133	0.003	3.09e-07	304322
1067677	chr11	47826890	rs7110300	G	T	0.430418	0.0132	0.003	3.44e-07	304322
1067683	chr11	47827918	rs9633830	G	T	0.430418	0.0133	0.003	2.96e-07	304322
1067693	chr11	47829802	rs11039419	T	C	0.430418	0.0132	0.003	3.14e-07	304322
1067695	chr11	47830505	rs7123952	C	T	0.434394	0.0135	0.003	2.01e-07	304322
1067724	chr11	47834562	rs10838774	G	A	0.430418	0.0132	0.003	3.5e-07	304322
1067726	chr11	47834830	rs10838775	G	C	0.434394	0.0134	0.003	2.01e-07	304322
1067734	chr11	47835701	rs3816605	C	T	0.435388	0.0134	0.003	2.03e-07	304322
1067749	chr11	47838641	rs10838776	T	C	0.430418	0.0133	0.003	3e-07	304322
1067757	chr11	47839402	rs10838777	C	A	0.431412	0.0133	0.003	2.63e-07	304322
1067776	chr11	47842840	rs10458915	A	T	0.430418	0.0132	0.003	3.18e-07	304322
1067779	chr11	47843290	rs10742824	T	C	0.430418	0.0133	0.003	2.71e-07	304322
1067781	chr11	47843608	rs10769299	T	G	0.434394	0.0135	0.003	1.7e-07	304322
1067784	chr11	47844008	rs10769300	T	C	0.430418	0.0133	0.003	2.66e-07	304322
1067792	chr11	47845507	rs11039429	T	C	0.430418	0.0135	0.003	1.92e-07	304322
1067811	chr11	47849465	rs7950674	C	T	0.435388	0.0137	0.003	1.23e-07	304322
1067816	chr11	47850460	rs11039431	T	G	0.431412	0.0133	0.003	2.84e-07	304322
1067819	chr11	47851775	rs11039432	A	G	0.431412	0.0133	0.003	2.82e-07	304322
1067830	chr11	47854358	rs2170815	C	T	0.431412	0.0133	0.003	3.06e-07	304322
1067843	chr11	47856248	rs10838782	G	A	0.435388	0.0134	0.003	2.13e-07	304322
1067845	chr11	47856712	rs12576933	A	G	0.431412	0.0132	0.003	3.32e-07	304322
1067863	chr11	47860188	rs7929725	G	A	0.431412	0.0132	0.003	3.37e-07	304322
1067865	chr11	47860578	rs12366244	A	C	0.431412	0.0132	0.003	3.63e-07	304322
1067866	chr11	47860789	rs10838784	A	G	0.431412	0.0132	0.003	3.68e-07	304322
1067869	chr11	47861230	rs7933896	T	C	0.431412	0.015	0.003	1.31e-06	211603
1067878	chr11	47862328	rs7116346	A	G	0.563618	-0.0129	0.003	5.58e-07	304322
1067880	chr11	47862708	rs11039434	C	T	0.431412	0.0131	0.003	4.23e-07	304322
1067891	chr11	47864812	rs4752798	C	T	0.563618	-0.013	0.003	5.27e-07	304322
1067893	chr11	47865087	rs7943464	A	T	0.431412	0.0132	0.003	3.71e-07	304322
1067895	chr11	47865535	rs7944084	C	T	0.435388	0.0132	0.003	3.6e-07	304322
1067908	chr11	47867993	rs7118747	T	C	0.563618	-0.013	0.003	5.26e-07	304322
1067916	chr11	47868869	rs7941399	T	A	0.431412	0.0132	0.003	3.66e-07	304322
1067961	chr11	47877478	rs1483988	T	C	0.428429	0.0131	0.003	4.12e-07	304322
1067985	chr11	47882534	rs10838786	A	G	0.441352	0.0124	0.003	1.62e-06	304322
1202264	chr11	76125914	rs143514940	A	G	0.0228628	-0.0436	0.009	7.68e-07	291335
1276636	chr11	88739754	rs11021133	A	G	0.111332	0.0194	0.004	2.4e-06	304322
1578424	chr12	2179239	rs10848625	C	T	0.368787	0.012	0.003	4.93e-06	304322
1578438	chr12	2179779	rs2159102	A	T	0.379722	0.0121	0.003	3.93e-06	304322
1578450	chr12	2180485	rs2239017	G	C	0.384692	0.0125	0.003	1.47e-06	304322
1578552	chr12	2183524	rs10774030	A	G	0.366799	0.0121	0.003	4.83e-06	304322
1578630	chr12	2185097	rs758171	G	A	0.369781	0.0124	0.003	2.88e-06	304322
1578768	chr12	2188187	rs11062145	T	C	0.369781	0.0124	0.003	2.55e-06	304322
1578794	chr12	2188830	rs11062146	G	C	0.366799	0.0122	0.003	3.94e-06	304322
1578830	chr12	2189558	rs2283287	C	T	0.366799	0.0121	0.003	4.4e-06	304322
1578890	chr12	2191041	rs2238048	G	A	0.361829	0.012	0.003	4.98e-06	304322
1578906	chr12	2191441	rs11614764	C	G	0.364811	0.0121	0.003	4.28e-06	304322
1718006	chr12	47827574	rs576720220	T	G	0.00198807	0.271	0.057	2.44e-06	142263
1940635	chr12	91674605	rs12371468	A	G	0.05666	0.0277	0.006	8e-07	291335
1940803	chr12	91699716	rs1389470	T	C	0.580517	-0.012	0.003	4.64e-06	304322
1940820	chr12	91702380	rs10777322	A	C	0.612326	-0.0121	0.003	4.92e-06	304322
1966608	chr12	96219296	rs3216592	GA	G	0.310139	-0.0203	0.004	4.94e-06	119983
2023724	chr13	106842389	rs184050048	A	G	0.00198807	0.174	0.037	2.05e-06	180745
2029480	chr13	107915117	rs74405436	T	G	0.00695825	0.0779	0.016	6.95e-07	280855
2029688	chr13	107960358	rs1325385	G	A	0.524851	0.012	0.003	3.28e-06	304322
2216338	chr13	46671952	rs72141562	A	AGT	0.0437376	0.048	0.01	2.69e-06	204126
2787731	chr14	74226678	rs34130759	G	A	0.0357853	0.034	0.007	1.52e-06	304322
2924194	chr15	100414459	rs528789338	C	CT	0.00298211	-0.26	0.057	4.99e-06	46739
3391531	chr16	25360286	rs8047349	G	C	0.705765	0.0142	0.003	4.62e-06	246497
3392062	chr16	25443464	rs8053700	G	C	0.459245	0.0133	0.003	3.33e-06	246497
3408396	chr16	28326718	rs2726033	G	A	0.366799	-0.0148	0.003	1.09e-08	302398
3408397	chr16	28326722	rs2726032	C	T	0.365805	-0.0148	0.003	1.09e-08	302398
3408407	chr16	28329464	rs9922412	T	C	0.362823	-0.0245	0.005	6.02e-08	100258
3408409	chr16	28329624	rs12598357	G	A	0.362823	-0.0151	0.003	6.27e-09	302398
3408412	chr16	28330310	rs3986619	A	C	0.364811	-0.021	0.004	5.22e-09	156159
3408425	chr16	28333534	rs62031389	G	A	0.336978	-0.0231	0.005	4.56e-07	100258
3408430	chr16	28335819	rs2726036	C	A	0.333996	-0.015	0.003	1.1e-08	302398
3408432	chr16	28336386	rs13333976	C	T	0.349901	-0.016	0.003	4.91e-07	204126
3408435	chr16	28337023	rs2466826	A	G	0.333002	-0.0237	0.005	2.32e-07	100258
3408436	chr16	28337916	rs7206728	A	C	0.327038	-0.0316	0.007	3.88e-06	52933
3408477	chr16	28368122	rs865719	G	A	0.347913	-0.015	0.003	9.08e-09	302398
3408481	chr16	28371705	rs394502	A	G	0.374751	-0.0287	0.006	3.33e-06	52933
3408484	chr16	28373093	rs411518	A	G	0.354871	-0.0265	0.005	4.69e-09	100258
3408495	chr16	28377186	rs545645107	G	A	0.357853	-0.0205	0.004	1.23e-08	156159
3408518	chr16	28402979	rs451596	G	A	0.299205	-0.0218	0.005	1.89e-06	169428
3408593	chr16	28473820	rs149299	C	T	0.342942	-0.0161	0.003	5.79e-10	302398
3408599	chr16	28475735	rs151179	G	A	0.342942	-0.0159	0.003	9.38e-10	302398
3408600	chr16	28475892	rs151180	T	G	0.392644	-0.0208	0.004	4.09e-09	161712
3408605	chr16	28477048	rs181195	T	A	0.342942	-0.016	0.003	7.97e-10	302398
3408609	chr16	28478021	rs28374519	A	G	0.460239	0.0155	0.003	4.18e-09	302398
3408610	chr16	28478025	rs34839	C	T	0.39165	-0.0179	0.003	3.96e-12	302398
3408614	chr16	28479196	rs151181	C	T	0.340954	-0.0161	0.003	6.75e-10	302398
3408619	chr16	28481189	rs151303	A	C	0.342942	-0.0161	0.003	7.18e-10	302398
3408621	chr16	28483029	rs34838	G	A	0.393638	-0.0179	0.003	4.02e-12	302398
3408622	chr16	28483100	rs42861	G	A	0.394632	-0.0177	0.003	6.49e-12	302398
3408624	chr16	28483502	rs34836	G	A	0.394632	-0.0177	0.003	6.92e-12	302398
3408627	chr16	28484431	rs151182	T	C	0.342942	-0.0159	0.003	9.44e-10	302398
3408631	chr16	28485738	rs151301	A	T	0.342942	-0.016	0.003	8.34e-10	302398
3408635	chr16	28487970	rs34835	G	A	0.350895	-0.017	0.003	5.83e-11	302398
3408640	chr16	28488338	rs149301	T	A	0.298211	-0.0168	0.003	1.53e-07	204126
3408657	chr16	28492860	rs27741	A	G	0.353877	-0.0169	0.003	7.77e-11	302398
3408663	chr16	28495551	rs149271	G	A	0.347913	-0.0157	0.003	1.73e-09	302398
3408667	chr16	28496323	rs180743	G	C	0.347913	-0.0158	0.003	1.55e-09	302398
3408668	chr16	28496727	rs180744	G	A	0.348907	-0.0159	0.003	1e-09	302398
3408669	chr16	28496748	rs151174	T	C	0.346918	-0.016	0.003	8.71e-10	302398
3408671	chr16	28497126	rs40831	G	A	0.367793	-0.0161	0.003	5.1e-10	302398
3408678	chr16	28499072	rs40834	T	C	0.398608	-0.0149	0.003	6.59e-09	302398
3408684	chr16	28499524	rs40837	G	A	0.397614	-0.015	0.003	5.99e-09	302398
3408687	chr16	28501050	rs181203	C	A	0.289264	-0.0135	0.003	5.71e-07	302398
3408692	chr16	28501808	rs181205	C	T	0.290258	-0.0175	0.003	1.44e-07	198530
3408694	chr16	28502082	rs181206	G	A	0.287276	-0.0137	0.003	4.68e-07	302398
3408695	chr16	28502209	rs181207	T	C	0.28827	-0.0135	0.003	6.05e-07	302398
3408699	chr16	28503533	rs181209	T	G	0.290258	-0.0134	0.003	7.56e-07	302398
3408712	chr16	28506388	rs26528	C	T	0.39662	-0.0151	0.003	5.06e-09	302398
3408715	chr16	28507775	rs153109	C	T	0.39662	-0.0151	0.003	4.96e-09	302398
3408723	chr16	28509255	rs240708	G	A	0.39662	-0.018	0.004	1.8e-06	148225
3408731	chr16	28511823	rs56354901	C	T	0.293241	-0.014	0.003	2.07e-07	302398
3408740	chr16	28513291	rs240707	G	C	0.39662	-0.0151	0.003	4.87e-09	302398
3408747	chr16	28515576	rs153106	C	T	0.354871	-0.0169	0.003	7.1e-11	302398
3408748	chr16	28515900	rs62034318	T	C	0.293241	-0.014	0.003	2.06e-07	302398
3408750	chr16	28516005	rs79046494	A	G	0.293241	-0.014	0.003	2.23e-07	302398
3408753	chr16	28517302	rs153103	C	T	0.449304	0.0136	0.003	3.46e-07	302398
3408754	chr16	28517460	rs28449958	A	G	0.294235	-0.0139	0.003	2.86e-07	302398
3408758	chr16	28518395	rs240705	T	C	0.354871	-0.0169	0.003	8.14e-11	302398
3408761	chr16	28518628	rs240704	C	T	0.356859	-0.0169	0.003	8.11e-11	302398
3408768	chr16	28519966	rs4787458	G	A	0.323062	-0.0162	0.003	8.53e-10	302398
3408769	chr16	28520032	rs240702	T	C	0.354871	-0.0169	0.003	7.71e-11	302398
3408773	chr16	28520867	rs62034319	G	T	0.353877	-0.0169	0.003	7.98e-11	302398
3408775	chr16	28521750	rs28698667	T	C	0.353877	-0.0168	0.003	1.07e-10	302398
3408778	chr16	28522717	rs62034321	T	C	0.353877	-0.0169	0.003	7.34e-11	302398
3408782	chr16	28523682	rs4788085	G	A	0.353877	-0.0168	0.003	1e-10	302398
3408783	chr16	28523984	rs28772958	G	A	0.353877	-0.0168	0.003	9.41e-11	302398
3408786	chr16	28524513	rs62034322	A	G	0.327038	-0.0162	0.003	8.1e-10	302398
3408788	chr16	28525152	rs62034323	T	C	0.353877	-0.0168	0.003	8.92e-11	302398
3408791	chr16	28525441	rs62034324	C	T	0.353877	-0.0177	0.003	2.04e-08	204126
3408796	chr16	28526650	rs2106480	C	T	0.353877	-0.0169	0.003	8.18e-11	302398
3408798	chr16	28527319	rs62034325	G	A	0.327038	-0.0163	0.003	5.65e-10	302398
3408800	chr16	28527972	rs62034326	G	A	0.353877	-0.0178	0.003	1.81e-08	204126
3408807	chr16	28528527	rs4788084	T	C	0.353877	-0.0169	0.003	7.88e-11	302398
3408814	chr16	28530073	rs8046271	C	T	0.353877	-0.0179	0.003	1.32e-08	204126
3408819	chr16	28530851	rs231977	C	T	0.476143	-0.0143	0.003	2.78e-08	302398
3408821	chr16	28532060	rs12446550	A	G	0.353877	-0.0169	0.003	6.93e-11	302398
3408826	chr16	28534128	rs4788083	G	A	0.353877	-0.0168	0.003	9.26e-11	302398
3408827	chr16	28534266	rs231976	C	G	0.475149	-0.0143	0.003	3.12e-08	302398
3408853	chr16	28538502	rs151226	C	A	0.473161	-0.0145	0.003	1.91e-08	302398
3408855	chr16	28539346	rs3785354	T	C	0.315109	-0.0161	0.003	1.33e-09	302398
3408868	chr16	28542787	rs1074631	A	G	0.314115	-0.0157	0.003	3.59e-09	302398
3408876	chr16	28544079	rs4787457	G	A	0.316103	-0.0158	0.003	2.48e-09	302398
3408878	chr16	28544269	rs151321	T	C	0.473161	-0.0142	0.003	3.41e-08	302398
3408879	chr16	28544385	rs9926245	A	T	0.350895	-0.0166	0.003	1.58e-10	302398
3408882	chr16	28544826	rs4788081	C	T	0.315109	-0.0157	0.003	3.35e-09	302398
3408888	chr16	28546760	rs4788080	T	C	0.316103	-0.0159	0.003	2.35e-09	302398
3408890	chr16	28546968	rs7202948	A	T	0.351889	-0.0175	0.003	2.76e-08	204126
3408900	chr16	28548042	rs4788079	A	C	0.316103	-0.0153	0.003	2.54e-07	246497
3408901	chr16	28548252	rs4787456	T	C	0.316103	-0.0158	0.003	2.39e-09	302398
3408902	chr16	28548660	rs4788078	A	G	0.316103	-0.0158	0.003	2.4e-09	302398
3408909	chr16	28550260	rs149278	T	C	0.479125	-0.0146	0.003	1.62e-08	302398
3408911	chr16	28550464	rs112366001	A	T	0.313121	-0.0168	0.003	2.18e-07	204126
3408912	chr16	28550661	rs13331170	C	T	0.351889	-0.0166	0.003	1.58e-10	302398
3408913	chr16	28550935	rs62034350	G	A	0.316103	-0.0164	0.003	6.74e-10	302398
3408919	chr16	28551705	rs151228	G	A	0.474155	-0.0142	0.003	3.91e-08	302398
3408931	chr16	28554168	rs62034351	A	G	0.315109	-0.0163	0.003	9.36e-10	302398
3408933	chr16	28554346	rs7191618	G	C	0.351889	-0.0166	0.003	1.8e-10	302398
3408935	chr16	28554632	rs7187604	G	A	0.317097	-0.0164	0.003	5.89e-10	302398
3408937	chr16	28554837	rs3859172	T	G	0.351889	-0.0166	0.003	1.8e-10	302398
3408959	chr16	28558443	rs4788077	C	G	0.316103	-0.0162	0.003	1.05e-09	302398
3408960	chr16	28558684	rs4788076	T	C	0.317097	-0.0163	0.003	9.02e-10	302398
3408978	chr16	28563294	rs480400	G	A	0.474155	-0.0144	0.003	2.33e-08	302398
3408999	chr16	28566610	rs497523	C	T	0.407555	0.0141	0.003	1.87e-07	302398
3409010	chr16	28569012	rs151232	C	T	0.474155	-0.0144	0.003	2.57e-08	302398
3409012	chr16	28569364	rs56272201	G	A	0.316103	-0.0162	0.003	1.09e-09	302398
3409013	chr16	28569508	rs56396270	T	C	0.317097	-0.0163	0.003	7.6e-10	302398
3409015	chr16	28569717	rs62034355	C	G	0.316103	-0.0163	0.003	9.43e-10	302398
3409023	chr16	28570821	rs193628	T	G	0.522863	0.0146	0.003	1.76e-08	302398
3409026	chr16	28571528	rs151231	G	A	0.474155	-0.0144	0.003	2.24e-08	302398
3409027	chr16	28571620	rs12447461	A	C	0.326044	-0.0161	0.003	9.79e-10	302398
3409030	chr16	28572041	rs112191041	G	A	0.326044	-0.0161	0.003	1.01e-09	302398
3409032	chr16	28572289	rs111693583	T	C	0.326044	-0.0161	0.003	1.03e-09	302398
3409033	chr16	28572544	rs11074911	T	C	0.326044	-0.0161	0.003	9.88e-10	302398
3409039	chr16	28574315	rs56209193	T	C	0.326044	-0.0162	0.003	8.3e-10	302398
3409041	chr16	28574806	rs7193402	C	T	0.317097	-0.0162	0.003	9.37e-10	302398
3409046	chr16	28576068	rs7186573	C	T	0.326044	-0.0161	0.003	1.07e-09	302398
3409048	chr16	28576276	rs62034358	T	G	0.317097	-0.0163	0.003	7.63e-10	302398
3409050	chr16	28576728	rs12445823	C	A	0.317097	-0.0163	0.003	7.73e-10	302398
3409052	chr16	28577074	rs12445744	C	A	0.317097	-0.0164	0.003	7.12e-10	302398
3409053	chr16	28577122	rs12448429	T	C	0.326044	-0.0161	0.003	1.03e-09	302398
3409056	chr16	28578134	rs4787455	A	G	0.317097	-0.0164	0.003	6.97e-10	302398
3409061	chr16	28579541	rs112047757	T	C	0.326044	-0.0161	0.003	8.88e-10	302398
3409063	chr16	28579668	rs112831778	T	C	0.316103	-0.0162	0.003	9.85e-10	302398
3409076	chr16	28582026	rs17707300	C	T	0.326044	-0.0161	0.003	9.91e-10	302398
3409077	chr16	28582276	rs4788074	A	G	0.317097	-0.0163	0.003	7.46e-10	302398
3409078	chr16	28582379	rs538682396	TG	T	0.317097	-0.0223	0.004	1.36e-09	156159
3409081	chr16	28583228	rs4788073	G	A	0.326044	-0.0161	0.003	9.2e-10	302398
3409084	chr16	28584379	rs17640009	G	A	0.326044	-0.0163	0.003	6.71e-10	302398
3409085	chr16	28584489	rs75539558	G	C	0.326044	-0.0163	0.003	6.34e-10	302398
3409091	chr16	28588090	rs55792032	G	A	0.326044	-0.0164	0.003	5.6e-10	302398
3409094	chr16	28588770	rs62034359	T	C	0.317097	-0.0167	0.003	3.49e-10	302398
3409095	chr16	28588880	rs112479807	GT	G	0.326044	-0.0166	0.003	2.37e-07	204126
3409111	chr16	28591847	rs2077031	A	T	0.317097	-0.0166	0.003	4.34e-10	302398
3409113	chr16	28592014	rs762634	C	T	0.316103	-0.0166	0.003	4.81e-10	302398
3409114	chr16	28592021	rs710410	G	A	0.316103	-0.0164	0.003	7.11e-10	302398
3409116	chr16	28592334	rs1059491	G	T	0.317097	-0.0166	0.003	4.31e-10	302398
3409124	chr16	28593365	rs3743963	G	A	0.474155	-0.0148	0.003	9.51e-09	302398
3409136	chr16	28594594	rs62031560	A	T	0.326044	-0.0163	0.003	6.83e-10	302398
3409138	chr16	28594839	rs113208333	T	G	0.32505	-0.0163	0.003	5.86e-10	302398
3409144	chr16	28595749	rs4149406	G	A	0.326044	-0.0164	0.003	5.37e-10	302398
3409150	chr16	28596211	rs4115668	A	G	0.295229	-0.0176	0.003	5.08e-11	302398
3409152	chr16	28596296	rs193652	C	T	0.445328	0.0148	0.003	3.71e-07	254431
3409158	chr16	28596909	rs743590	A	G	0.326044	-0.0163	0.003	6.43e-10	302398
3409159	chr16	28597020	rs762633	C	T	0.317097	-0.0167	0.003	3.52e-10	302398
3409162	chr16	28597425	rs35175818	C	A	0.317097	-0.0166	0.003	4.52e-10	302398
3409165	chr16	28597617	rs4149398	G	C	0.317097	-0.0165	0.003	5.05e-10	302398
3409172	chr16	28598008	rs62031562	T	A	0.318091	-0.0168	0.003	2.45e-10	302398
3409193	chr16	28602644	rs11074907	G	A	0.335984	-0.0175	0.003	3.06e-11	302398
3409197	chr16	28603167	rs7192601	T	C	0.297217	-0.0173	0.003	4.53e-10	285543
3409199	chr16	28603413	rs7191548	C	T	0.33499	-0.0173	0.003	4.05e-11	302398
3409206	chr16	28604938	rs6498091	G	T	0.33499	-0.0175	0.003	2.41e-11	302398
3409207	chr16	28605078	rs4788070	A	G	0.33499	-0.0175	0.003	2.39e-11	302398
3409210	chr16	28605344	rs4788069	A	C	0.33499	-0.0175	0.003	2.89e-11	302398
3409212	chr16	28605402	rs4788068	T	C	0.333996	-0.0175	0.003	2.89e-11	302398
3409214	chr16	28605736	rs1042157	A	G	0.33499	-0.0176	0.003	2.23e-11	302398
3409216	chr16	28605807	rs6839	C	T	0.306163	-0.0169	0.003	2.63e-10	302398
3409219	chr16	28606040	rs41278162	A	G	0.296223	-0.0174	0.004	2.15e-06	165080
3409223	chr16	28606193	rs1042028	T	C	0.297217	-0.0161	0.003	2.37e-07	230382
3409224	chr16	28606231	rs3176926	G	C	0.337972	-0.0162	0.003	2.2e-09	286283
3409225	chr16	28606253	rs4149394	T	C	0.33499	-0.0171	0.003	8.25e-11	302398
3409226	chr16	28606274	rs4149393	G	A	0.33499	-0.0176	0.003	3.65e-08	204126
3409227	chr16	28606473	rs79533802	C	T	0.335984	-0.0175	0.003	4.74e-08	204126
3409228	chr16	28606474	rs79039694	A	G	0.33499	-0.0172	0.003	7.4e-11	302398
3409229	chr16	28606492	rs4149392	G	A	0.33499	-0.0174	0.003	3.2e-11	302398
3409230	chr16	28606564	rs75301646	A	G	0.333996	-0.0169	0.003	1.46e-10	302398
3409231	chr16	28606567	rs74459546	T	C	0.333002	-0.0175	0.003	4.26e-08	204126
3409232	chr16	28606569	rs116840534	G	A	0.333002	-0.0171	0.003	9.51e-11	302398
3409234	chr16	28606613	rs111384198	C	T	0.333002	-0.0171	0.003	1.12e-10	302398
3409235	chr16	28606650	rs4149391	C	T	0.333996	-0.0174	0.003	1.1e-10	302398
3409236	chr16	28606653	rs4149390	G	T	0.333996	-0.0182	0.003	1.43e-08	204126
3409237	chr16	28606672	rs41278158	A	C	0.333996	-0.0175	0.003	1.25e-10	302398
3409238	chr16	28606690	rs4149389	A	G	0.333996	-0.0176	0.003	5.7e-08	204126
3409239	chr16	28606697	rs34954534	T	C	0.33499	-0.0162	0.003	1.35e-08	287097
3409241	chr16	28606726	rs4149388	T	A	0.333996	-0.0167	0.003	5.09e-09	289411
3409242	chr16	28606744	rs3020806	T	A	0.33499	-0.0175	0.003	5.4e-08	204126
3409243	chr16	28606747	rs74752114	A	G	0.33499	-0.0173	0.003	1.8e-10	302398
3409244	chr16	28606750	rs3020805	G	C	0.33499	-0.0175	0.003	5.57e-08	204126
3409246	chr16	28606916	rs9282862	C	T	0.33499	-0.0177	0.003	2.12e-11	302398
3409248	chr16	28607125	rs2925623	C	T	0.33499	-0.0183	0.003	1.12e-08	204126
3409251	chr16	28607224	rs2925624	T	G	0.306163	-0.0169	0.003	2.64e-10	302398
3409252	chr16	28607315	rs3020804	G	A	0.33499	-0.017	0.003	5.97e-09	246497
3409254	chr16	28607387	rs11648192	T	C	0.470179	0.013	0.003	5.5e-07	302398
3409257	chr16	28607593	rs3020803	A	T	0.333996	-0.0176	0.003	1.83e-11	302398
3409258	chr16	28607612	rs2925628	C	T	0.333996	-0.0297	0.006	2.77e-06	52933
3409263	chr16	28607755	rs2925629	C	T	0.333996	-0.0177	0.003	1.69e-11	302398
3409264	chr16	28607811	rs2925630	C	T	0.333996	-0.0177	0.003	1.51e-11	302398
3409265	chr16	28607857	rs56169261	A	G	0.296223	-0.0182	0.003	3.06e-08	204126
3409266	chr16	28607858	rs56091264	G	A	0.333996	-0.0188	0.003	4.62e-09	204126
3409267	chr16	28607859	rs56305122	T	C	0.333996	-0.0184	0.003	8.82e-09	204126
3409272	chr16	28608590	rs1126447	C	T	0.333996	-0.0172	0.003	5.84e-11	302398
3409273	chr16	28608599	rs1126446	G	A	0.333996	-0.0176	0.003	4.21e-08	204126
3409276	chr16	28608990	rs1690405	G	C	0.297217	-0.0181	0.004	3.85e-06	148225
3409283	chr16	28609251	rs750155	T	C	0.44334	-0.0144	0.003	4.9e-08	285543
3409286	chr16	28609479	rs3760091	G	C	0.441352	0.0146	0.003	8.3e-08	283229
3409320	chr16	28615645	rs28729187	C	T	0.677932	0.0159	0.003	1.39e-09	302398
3409321	chr16	28615683	rs28480369	C	T	0.677932	0.016	0.003	1.3e-09	302398
3409322	chr16	28615742	rs28676837	T	C	0.677932	0.016	0.003	1.28e-09	302398
3409332	chr16	28617979	rs6498089	T	C	0.677932	0.016	0.003	1.24e-09	302398
3409348	chr16	28620039	rs28410083	T	A	0.677932	0.016	0.003	1.49e-09	302398
3409349	chr16	28620209	rs62031607	T	A	0.32008	-0.0157	0.003	2.81e-09	302398
3409350	chr16	28620264	rs1968752	G	T	0.677932	0.0158	0.003	1.98e-09	302398
3409351	chr16	28620438	rs1968751	C	T	0.677932	0.0159	0.003	1.66e-09	302398
3409354	chr16	28620700	rs2411453	G	T	0.647117	0.0172	0.003	4.46e-11	302398
3409357	chr16	28620967	rs8049739	C	G	0.677932	0.0159	0.003	1.47e-09	302398
3409379	chr16	28627726	rs3927084	C	A	0.351889	-0.0231	0.004	1.89e-10	156159
3409387	chr16	28629858	rs4788062	C	T	0.351889	-0.0189	0.003	2.79e-09	204126
3409406	chr16	28633138	rs12446008	T	C	0.238569	-0.013	0.003	4.38e-06	302398
3409407	chr16	28633342	rs7193413	T	A	0.652087	-0.0143	0.003	2.38e-07	300084
3409440	chr16	28638330	rs35626515	A	C	0.350895	-0.0168	0.003	1.37e-10	302398
3409473	chr16	28642202	rs2411440	T	C	0.352883	-0.0178	0.003	3.46e-08	204126
3409642	chr16	28811776	rs62036613	G	A	0.329026	-0.0169	0.003	1.36e-10	302398
3409646	chr16	28813364	rs62036614	C	T	0.33002	-0.0171	0.003	7.95e-11	302398
3409650	chr16	28813779	rs113029997	C	T	0.331014	-0.0169	0.003	1.06e-10	302398
3409654	chr16	28814099	rs11860513	T	C	0.331014	-0.0169	0.003	1.08e-10	302398
3409656	chr16	28814284	rs2008514	A	G	0.331014	-0.0169	0.003	1.17e-10	302398
3409658	chr16	28814456	rs1987472	T	C	0.331014	-0.0169	0.003	1.05e-10	302398
3409659	chr16	28814545	rs1987471	G	T	0.331014	-0.0168	0.003	1.44e-10	302398
3409660	chr16	28814632	rs56186137	G	A	0.331014	-0.0169	0.003	1.06e-10	302398
3409662	chr16	28814728	rs28472312	T	C	0.663022	-0.0151	0.003	4.68e-08	300084
3409663	chr16	28814986	rs62036616	G	A	0.33002	-0.0171	0.003	8.27e-11	302398
3409668	chr16	28816177	rs62036617	C	T	0.331014	-0.0169	0.003	1.18e-10	302398
3409672	chr16	28817513	rs62036618	C	A	0.331014	-0.0169	0.003	1.4e-10	302398
3409673	chr16	28817907	rs28888764	G	A	0.609344	-0.0159	0.003	2.48e-09	302398
3409681	chr16	28820038	rs4788095	C	T	0.331014	-0.0169	0.003	1.07e-10	302398
3409682	chr16	28821061	rs72793809	T	C	0.331014	-0.0169	0.003	1.04e-10	302398
3409685	chr16	28821776	rs62036620	G	A	0.331014	-0.0169	0.003	1.06e-10	302398
3409688	chr16	28821978	rs62036621	A	C	0.331014	-0.0169	0.003	1.05e-10	302398
3409698	chr16	28824884	rs4451951	C	T	0.331014	-0.0169	0.003	1e-10	302398
3409701	chr16	28825882	rs62036622	G	T	0.329026	-0.017	0.003	8.45e-11	302398
3409704	chr16	28826194	rs8049439	C	T	0.341948	-0.0166	0.003	2.47e-10	302398
3409707	chr16	28826585	rs8062405	G	A	0.329026	-0.0168	0.003	1.66e-10	302398
3409709	chr16	28826752	rs12448482	G	A	0.631213	-0.016	0.003	2.25e-09	302398
3409712	chr16	28828071	rs72793811	A	G	0.327038	-0.0169	0.003	7.14e-09	246497
3409713	chr16	28828104	rs78613234	C	T	0.329026	-0.0166	0.003	2.28e-10	302398
3409716	chr16	28828414	rs62036623	G	C	0.328032	-0.0168	0.003	1.56e-10	302398
3409720	chr16	28828609	rs62036624	T	G	0.329026	-0.0166	0.003	2.29e-10	302398
3409724	chr16	28829060	rs72793812	G	A	0.33002	-0.0171	0.003	8.07e-11	302398
3409728	chr16	28830456	rs12443881	T	C	0.328032	-0.0168	0.003	1.55e-10	302398
3409732	chr16	28831704	rs55991577	T	C	0.329026	-0.0167	0.003	2.1e-10	302398
3409733	chr16	28831797	rs56358680	G	A	0.329026	-0.0166	0.003	2.32e-10	302398
3409736	chr16	28832747	rs7498491	A	T	0.609344	-0.0157	0.003	3.66e-09	302398
3409738	chr16	28832963	rs62036626	G	A	0.329026	-0.0168	0.003	1.63e-10	302398
3409739	chr16	28833044	rs62036657	A	G	0.329026	-0.0167	0.003	1.95e-10	302398
3409743	chr16	28833930	rs12444171	A	G	0.329026	-0.0167	0.003	1.81e-10	302398
3409747	chr16	28835519	rs56404918	G	T	0.329026	-0.0167	0.003	2.18e-10	302398
3409748	chr16	28835545	rs55719896	A	G	0.329026	-0.0167	0.003	1.97e-10	302398
3409750	chr16	28835828	rs55830740	C	G	0.329026	-0.0167	0.003	2.07e-10	302398
3409751	chr16	28835925	rs12928404	C	T	0.345924	-0.0167	0.003	1.56e-10	302398
3409754	chr16	28837347	rs12325113	C	T	0.328032	-0.0168	0.003	1.47e-10	302398
3409755	chr16	28837497	rs12325278	G	A	0.329026	-0.0166	0.003	2.38e-10	302398
3409759	chr16	28839050	rs62036658	G	T	0.338966	-0.017	0.003	1.01e-10	302398
3409776	chr16	28842675	rs3088215	C	A	0.329026	-0.0167	0.003	1.97e-10	302398
3409779	chr16	28843448	rs28403629	G	A	0.329026	-0.0167	0.003	1.9e-10	302398
3409780	chr16	28844201	rs61737565	C	G	0.329026	-0.0167	0.003	1.97e-10	302398
3409781	chr16	28844406	rs4788099	G	A	0.329026	-0.0167	0.003	1.95e-10	302398
3409788	chr16	28846324	rs7187776	G	A	0.341948	-0.0169	0.003	1.03e-10	302398
3409796	chr16	28848481	rs9972693	G	A	0.329026	-0.0168	0.003	1.77e-10	302398
3409800	chr16	28848862	rs113079736	A	G	0.33002	-0.0165	0.003	4.38e-09	265580
3409802	chr16	28848916	rs12325014	G	C	0.33002	-0.0168	0.003	1.74e-10	302398
3409809	chr16	28850413	rs9972768	C	A	0.329026	-0.0168	0.003	1.71e-10	302398
3409810	chr16	28850560	rs56040780	T	C	0.329026	-0.0168	0.003	1.8e-10	302398
3409817	chr16	28852130	rs72793815	A	G	0.323062	-0.0169	0.003	4.28e-10	285543
3409823	chr16	28853352	rs4788100	C	T	0.329026	-0.0167	0.003	2.11e-10	302398
3409827	chr16	28853721	rs62037363	C	T	0.329026	-0.0167	0.003	2.03e-10	302398
3409829	chr16	28854571	rs7205323	T	C	0.329026	-0.0167	0.003	1.91e-10	302398
3409830	chr16	28854595	rs7187333	A	G	0.328032	-0.0168	0.003	1.52e-10	302398
3409842	chr16	28856483	rs4788101	T	C	0.329026	-0.0167	0.003	2.3e-10	302398
3409847	chr16	28857374	rs62037364	A	G	0.335984	-0.0165	0.003	3.44e-10	302398
3409848	chr16	28857641	rs62037365	G	C	0.328032	-0.0165	0.003	3.42e-10	302398
3409852	chr16	28859275	rs11150609	G	A	0.329026	-0.0166	0.003	2.4e-10	302398
3409854	chr16	28859641	rs12446589	A	G	0.329026	-0.0167	0.003	2.11e-10	302398
3409857	chr16	28860336	rs62037366	A	C	0.328032	-0.0167	0.003	2.03e-10	302398
3409859	chr16	28860532	rs11859512	T	C	0.329026	-0.0166	0.003	2.7e-10	302398
3409860	chr16	28860539	rs11861132	G	A	0.329026	-0.0166	0.003	2.66e-10	302398
3409862	chr16	28860668	rs11861174	G	A	0.329026	-0.0166	0.003	2.73e-10	302398
3409864	chr16	28861033	rs7499337	C	G	0.328032	-0.0167	0.003	2.11e-10	302398
3409865	chr16	28861277	rs6565229	C	T	0.329026	-0.0166	0.003	2.6e-10	302398
3409870	chr16	28862077	rs4788102	A	G	0.329026	-0.0166	0.003	2.85e-10	302398
3409875	chr16	28863226	rs62037367	G	C	0.328032	-0.0166	0.003	2.89e-10	302398
3409876	chr16	28863801	rs7198606	G	T	0.329026	-0.0165	0.003	3.23e-10	302398
3409877	chr16	28863883	rs11864750	T	A	0.329026	-0.0165	0.003	3.44e-10	302398
3409878	chr16	28864161	rs7193733	G	A	0.329026	-0.0165	0.003	3.06e-10	302398
3409883	chr16	28868163	rs11863370	G	A	0.327038	-0.0164	0.003	4.27e-10	302398
3409885	chr16	28869680	rs11150623	T	G	0.606362	-0.0159	0.003	2.03e-09	302398
3409887	chr16	28869881	rs8055982	C	A	0.329026	-0.0165	0.003	3.68e-10	302398
3409892	chr16	28871103	rs7498603	C	T	0.329026	-0.0164	0.003	3.81e-10	302398
3409894	chr16	28871920	rs7498665	G	A	0.329026	-0.0164	0.003	3.77e-10	302398
3409896	chr16	28872006	rs28433345	C	T	0.605368	-0.0155	0.003	4.9e-09	302398
3409898	chr16	28872520	rs62037369	T	C	0.328032	-0.0165	0.003	3.13e-10	302398
3409905	chr16	28874338	rs7359397	T	C	0.328032	-0.0165	0.003	3.42e-10	302398
3409907	chr16	28874610	rs11864107	C	T	0.329026	-0.0164	0.003	4.73e-10	302398
3409916	chr16	28878165	rs3888190	A	C	0.329026	-0.0164	0.003	3.88e-10	302398
3409919	chr16	28878810	rs62037371	A	C	0.329026	-0.0164	0.003	4.27e-10	302398
3409924	chr16	28880144	rs8055138	T	C	0.329026	-0.0164	0.003	4.27e-10	302398
3409931	chr16	28882211	rs11641216	G	A	0.329026	-0.0164	0.003	3.84e-10	302398
3409932	chr16	28882250	rs7498555	C	T	0.328032	-0.0166	0.003	2.59e-10	302398
3409940	chr16	28883809	rs8061590	G	A	0.331014	-0.0165	0.003	3.29e-10	302398
3409945	chr16	28884694	rs11642449	T	C	0.300199	-0.017	0.003	2.02e-10	302398
3409954	chr16	28886131	rs8056890	A	G	0.303181	-0.0171	0.003	1.77e-10	302398
3409957	chr16	28887472	rs6565259	C	T	0.313121	-0.017	0.003	1.64e-10	302398
3409962	chr16	28888090	rs7501203	T	C	0.368787	0.0137	0.003	4.18e-07	302398
3409969	chr16	28891867	rs9746702	C	T	0.39165	0.016	0.003	1.91e-09	302398
3409981	chr16	28894763	rs9931989	C	G	0.698807	0.0168	0.003	3.11e-10	302398
3410016	chr16	28902466	rs7189927	C	T	0.697813	0.0164	0.003	8.83e-10	302398
3410020	chr16	28903896	rs8046545	A	G	0.699801	0.0168	0.003	3.55e-10	302398
3410022	chr16	28904112	rs2071342	C	A	0.387674	0.0164	0.003	7.64e-10	302398
3410024	chr16	28904206	rs10499	A	G	0.699801	0.0168	0.003	3.95e-10	302398
3410033	chr16	28906323	rs7188071	C	T	0.698807	0.0165	0.003	6.81e-10	302398
3410034	chr16	28906425	rs62037412	A	G	0.392644	0.0155	0.003	5.56e-09	302398
3410042	chr16	28908020	rs7206214	G	A	0.698807	0.0168	0.003	3.78e-10	302398
3410044	chr16	28908262	rs10653411	ATT	A	0.698807	0.0168	0.003	2.15e-07	204126
3410050	chr16	28910488	rs7184597	C	T	0.7167	0.0167	0.003	7.94e-10	302398
3410052	chr16	28910828	rs11646653	T	C	0.715706	0.0166	0.003	9.14e-10	302398
3410054	chr16	28911422	rs9708958	G	A	0.7167	0.0167	0.003	7.16e-10	302398
3410059	chr16	28912200	rs62037414	T	C	0.713718	0.0205	0.004	4.28e-06	108834
3410067	chr16	28914657	rs3924376	C	T	0.718688	0.0168	0.003	5.8e-10	302398
3410071	chr16	28916497	rs12919058	A	C	0.703777	0.0171	0.003	2e-10	302398
3410085	chr16	28921927	rs6565293	T	C	0.710736	0.0169	0.003	4.11e-10	302398
3410087	chr16	28922147	rs7185232	T	C	0.708748	0.017	0.003	3.82e-10	302398
3410099	chr16	28925938	rs4072402	C	T	0.709742	0.0169	0.003	4.82e-10	302398
3410115	chr16	28929595	rs56933819	G	T	0.413519	0.0152	0.003	8.54e-09	302398
3410133	chr16	28933075	rs2904880	G	C	0.727634	0.0172	0.003	3.37e-10	302398
3410134	chr16	28933379	rs35979293	T	G	0.397614	0.0161	0.003	1.22e-09	302398
3410148	chr16	28939111	rs2070962	T	C	0.402584	0.0159	0.003	2.22e-09	302398
3410153	chr16	28941317	rs11639897	C	T	0.730616	0.0173	0.003	3.14e-10	302398
3410165	chr16	28943087	rs62037421	T	C	0.402584	0.016	0.003	1.76e-09	302398
3410171	chr16	28944381	rs58764449	A	AGCCCAGCT	0.730616	0.0184	0.003	3.06e-08	204126
3410173	chr16	28945143	rs7188755	C	T	0.415507	0.0154	0.003	5.81e-09	302398
3410184	chr16	28947433	rs2081199	G	A	0.416501	0.0153	0.003	6.64e-09	302398
3410201	chr16	28951434	rs12449272	A	G	0.404573	0.0161	0.003	1.44e-09	302398
3410202	chr16	28951691	rs62037422	C	T	0.407555	0.016	0.003	1.57e-09	302398
3410209	chr16	28953395	rs62037423	G	A	0.402584	0.0156	0.003	4.41e-09	302398
3410228	chr16	28958159	rs9937676	G	A	0.414513	0.015	0.003	1.44e-08	302398
3410241	chr16	28961947	rs11643297	G	A	0.73658	0.0172	0.003	3.91e-10	302398
3410244	chr16	28962919	rs11642727	A	C	0.399602	0.0157	0.003	3.81e-09	302398
3410253	chr16	28965699	rs7500321	A	G	0.738569	0.0178	0.003	1.28e-10	302398
3410254	chr16	28966392	rs1137843	C	T	0.403579	0.0157	0.003	3.38e-09	302398
3410272	chr16	28969210	rs11150675	A	G	0.402584	0.0156	0.003	3.98e-09	302398
3410273	chr16	28969372	rs4788111	G	T	0.402584	0.0156	0.003	4.1e-09	302398
3410275	chr16	28970190	rs7192056	C	G	0.737575	0.0171	0.003	1.77e-09	286283
3410287	chr16	28972615	rs11645306	C	G	0.737575	0.0172	0.003	2.12e-08	246497
3410291	chr16	28973624	rs11642638	C	A	0.40159	0.0158	0.003	2.89e-09	302398
3410302	chr16	28976197	rs4788112	A	G	0.398608	0.0158	0.003	2.64e-09	302398
3410305	chr16	28976948	rs8045689	T	C	0.737575	0.0179	0.003	1.04e-10	302398
3410313	chr16	28978780	rs7187575	T	C	0.737575	0.018	0.003	8.23e-11	302398
3410319	chr16	28980679	rs4788113	A	G	0.398608	0.0158	0.003	2.74e-09	302398
3410321	chr16	28981325	rs3922668	A	G	0.410537	0.0152	0.003	8.49e-09	302398
3410323	chr16	28981728	rs6565300	C	A	0.737575	0.018	0.003	7.39e-11	302398
3410335	chr16	28984436	rs7140	A	C	0.737575	0.018	0.003	6.71e-11	302398
3410347	chr16	28986790	rs4788115	A	T	0.193837	0.0155	0.003	4.78e-06	289411
3410354	chr16	28989125	rs115616784	A	G	0.400596	0.0152	0.003	9.74e-09	302398
3410357	chr16	28990139	rs9929088	C	A	0.73161	0.0161	0.003	5.47e-09	297293
3410359	chr16	28991385	rs62037427	A	G	0.397614	0.0156	0.003	4.67e-09	302398
3410377	chr16	28996168	rs111850663	T	C	0.40159	0.0154	0.003	7.31e-09	302398
3410382	chr16	28996758	rs62037428	T	C	0.387674	0.0149	0.003	2.11e-08	302398
3410395	chr16	28999450	rs7498329	C	A	0.242545	0.0161	0.003	3.28e-07	289411
3410400	chr16	29000117	rs4788116	C	A	0.798211	0.0171	0.003	4.95e-08	297293
3410401	chr16	29000143	rs4788117	C	T	0.796223	0.017	0.003	4.93e-08	297293
3410405	chr16	29001072	rs8057063	C	T	0.798211	0.0172	0.003	3.7e-08	297293
3410408	chr16	29001678	rs145348479	T	C	0.177932	0.0193	0.004	1.43e-07	289411
3410414	chr16	29002988	rs12102943	A	T	0.795229	0.0172	0.003	3.79e-08	297293
3410417	chr16	29003828	rs9929456	A	C	0.803181	0.0168	0.004	2.27e-06	241392
3410422	chr16	29004811	rs8054074	G	A	0.658052	0.0126	0.003	3.66e-06	297293
3410428	chr16	29007086	rs8058242	T	C	0.65507	0.0126	0.003	3.94e-06	297293
3410429	chr16	29007289	rs7186784	G	A	0.801193	0.0183	0.003	7.36e-09	297293
3410431	chr16	29008035	rs4788119	T	G	0.798211	0.018	0.003	1.23e-08	297293
3410442	chr16	29010531	rs4787461	T	C	0.659046	0.0126	0.003	4.34e-06	297293
3410445	chr16	29010809	rs9926308	A	G	0.66998	0.0132	0.003	1.82e-06	297293
3410463	chr16	29014657	rs8045276	C	T	0.66501	0.0135	0.003	1.01e-06	297293
3414560	chr16	30022107	rs35605010	G	A	0.465209	-0.0123	0.003	3.81e-06	285543
3414568	chr16	30023203	rs4788213	C	T	0.465209	-0.0122	0.003	4.35e-06	285543
3414600	chr16	30030645	rs3814878	G	A	0.468191	-0.0123	0.003	3.49e-06	285543
3470676	chr16	53767042	rs1421085	C	T	0.432406	-0.0123	0.003	4.75e-06	285543
3470685	chr16	53768582	rs11642015	T	C	0.432406	-0.0123	0.003	4.59e-06	285543
3470693	chr16	53769311	rs62048402	A	G	0.432406	-0.0123	0.003	4.85e-06	285543
3470695	chr16	53769662	rs1558902	A	T	0.432406	-0.0125	0.003	3.28e-06	285543
3470799	chr16	53785965	rs11075989	T	C	0.413519	-0.0124	0.003	4.33e-06	285543
3470860	chr16	53793567	rs10468280	G	A	0.411531	-0.0123	0.003	4.95e-06	285543
3470867	chr16	53794154	rs17817964	T	C	0.411531	-0.0123	0.003	4.43e-06	285543
3686789	chr16	85638696	rs72801192	G	C	0.261431	0.0155	0.003	4.31e-06	238615
3687034	chr16	85666754	rs12149202	A	G	0.2833	0.0134	0.003	3.89e-06	302398
3687035	chr16	85666875	rs12149210	A	G	0.277336	0.0137	0.003	2.61e-06	302398
3687068	chr16	85672005	rs12149168	T	G	0.277336	0.0134	0.003	3.9e-06	302398
3687104	chr16	85676004	rs8571	A	G	0.308151	0.0131	0.003	3.19e-06	302398
3687121	chr16	85678499	rs3815795	T	C	0.301193	0.0131	0.003	3.83e-06	302398
3687196	chr16	85688203	rs13332432	G	C	0.293241	0.0137	0.003	1.82e-06	302398
3719593	chr16	89732164	rs66866449	C	CTCTCTT	0.300199	-0.0168	0.003	8.97e-07	204126
3721712	chr16	89987681	rs111822773	C	A	0.0785288	-0.0301	0.006	6.05e-07	204126
3721738	chr16	89991254	rs113020559	G	GA	0.0785288	-0.0273	0.006	1.65e-06	204126
3994993	chr17	68223898	rs556228355	T	A	0.00994036	-0.12	0.024	7.63e-07	63440
4208823	chr18	36419036	rs1125112	A	C	0.59841	0.0133	0.003	6.94e-07	287467
4275067	chr18	48965946	rs8096663	T	C	0.214712	0.0147	0.003	4.2e-06	304322
4692186	chr19	48700572	rs35106244	T	C	0.390656	0.0132	0.003	4.64e-07	302690
4692199	chr19	48702851	rs679574	G	C	0.441352	0.0157	0.003	1.11e-09	302690
4692200	chr19	48702888	rs516316	C	G	0.441352	0.0157	0.003	1.08e-09	302690
4692201	chr19	48702915	rs516246	T	C	0.441352	0.0157	0.003	1.06e-09	302690
4692202	chr19	48703160	rs492602	G	A	0.441352	0.0156	0.003	1.47e-09	302690
4692203	chr19	48703205	rs681343	T	C	0.440358	0.0156	0.003	1.61e-09	302690
4692204	chr19	48703346	rs281377	T	C	0.472167	-0.0121	0.003	2.77e-06	302690
4692207	chr19	48703417	rs601338	A	G	0.441352	0.0156	0.003	1.6e-09	302690
4692210	chr19	48703728	rs602662	A	G	0.467197	0.0155	0.003	1.58e-09	302690
4692212	chr19	48703949	rs485186	G	A	0.469185	0.0158	0.003	8.09e-10	302690
4692213	chr19	48703998	rs485073	G	A	0.469185	0.0158	0.003	8.49e-10	302690
4692214	chr19	48704000	rs603985	C	T	0.469185	0.0158	0.003	8.96e-10	302690
4692215	chr19	48704297	rs571689	T	C	0.467197	0.0161	0.003	4.24e-10	302690
4692217	chr19	48704394	rs570794	C	T	0.467197	0.0159	0.003	5.64e-10	302690
4692218	chr19	48704461	rs569970	C	T	0.467197	0.0161	0.003	2.19e-09	275914
4692219	chr19	48704535	rs2251034	A	G	0.467197	0.0159	0.003	6.38e-10	302690
4692220	chr19	48705244	rs507855	G	A	0.467197	0.016	0.003	4.73e-10	302690
4692221	chr19	48705286	rs507766	C	T	0.467197	0.016	0.003	5.14e-10	302690
4692222	chr19	48705307	rs507711	T	C	0.467197	0.016	0.003	4.89e-10	302690
4692224	chr19	48705372	rs506897	C	G	0.467197	0.016	0.003	5.51e-10	302690
4692226	chr19	48705608	rs504963	A	G	0.466203	0.0161	0.003	3.85e-10	302690
4692227	chr19	48705721	rs632111	G	A	0.466203	0.0159	0.003	6.94e-10	302690
4692228	chr19	48705753	rs503279	C	T	0.467197	0.0159	0.003	6.38e-10	302690
4692229	chr19	48705969	rs633372	A	G	0.467197	0.0158	0.003	8.65e-10	302690
4692233	chr19	48706068	rs2548458	T	C	0.467197	0.0158	0.003	4.79e-07	204126
4692234	chr19	48706082	rs2548459	C	T	0.467197	0.0158	0.003	8.33e-10	302690
4692235	chr19	48706207	rs692854	A	C	0.465209	0.0157	0.003	9.41e-10	302690
4692237	chr19	48706303	rs1688264	G	T	0.465209	0.0154	0.003	8.62e-07	204126
4692238	chr19	48706309	rs1704773	G	A	0.465209	0.018	0.003	2.77e-10	246789
4692241	chr19	48706594	rs646327	G	A	0.466203	0.0159	0.003	7.05e-10	302690
4692245	chr19	48707612	rs2638281	G	A	0.532803	0.0155	0.003	2.01e-09	302690
4692248	chr19	48708712	rs676388	C	T	0.470179	0.0161	0.003	3.86e-10	302690
4692252	chr19	48710027	rs584768	A	G	0.469185	0.0159	0.003	5.76e-10	302690
4692255	chr19	48710247	rs2452170	A	G	0.469185	0.0159	0.003	6.47e-10	302690
4692259	chr19	48710576	rs2638282	A	G	0.469185	0.0159	0.003	6.46e-10	302690
4692261	chr19	48710809	rs281378	A	G	0.384692	-0.0128	0.003	1.63e-06	302690
4692263	chr19	48711017	rs281379	A	G	0.462227	0.0162	0.003	3.36e-10	302690
4692264	chr19	48711213	rs281380	C	T	0.40159	-0.0127	0.003	1.43e-06	302690
4692265	chr19	48711491	rs281381	C	T	0.371769	-0.0129	0.003	1.4e-06	302690
4692266	chr19	48711838	rs4002471	T	C	0.492048	0.0158	0.003	8.84e-10	302690
4692274	chr19	48712967	rs204248	C	G	0.370775	-0.0129	0.003	1.41e-06	302690
4692280	chr19	48714048	rs281386	G	A	0.371769	-0.013	0.003	1.1e-06	302690
4692285	chr19	48714803	rs35866622	T	C	0.440358	0.0151	0.003	5.44e-09	302690
4692286	chr19	48714854	rs33988101	T	G	0.492048	0.0158	0.003	7.04e-10	302690
4692287	chr19	48715173	rs12978750	G	A	0.492048	0.0158	0.003	7.58e-10	302690
4692288	chr19	48715180	rs12978752	C	A	0.492048	0.0159	0.003	6.82e-10	302690
4692289	chr19	48715345	rs12979278	T	C	0.491054	0.016	0.003	5.02e-10	302690
4692291	chr19	48716202	rs660745	C	T	0.491054	0.0152	0.003	3.47e-09	302690
4692293	chr19	48717066	rs11672900	G	A	0.489066	0.0155	0.003	1.76e-09	302690
4692313	chr19	48720313	rs546308	A	G	0.540755	0.0142	0.003	4.12e-08	302690
4692314	chr19	48720376	rs629504	G	C	0.543738	0.0144	0.003	3.16e-08	302690
4692318	chr19	48721132	rs3859439	C	T	0.544732	0.0143	0.003	3.88e-08	302690
4692321	chr19	48721709	rs519757	C	A	0.543738	0.0143	0.003	3.65e-08	302690
4692325	chr19	48722509	rs11882796	T	A	0.484095	0.0152	0.003	3.06e-09	302690
4692328	chr19	48723786	rs11666792	A	G	0.480119	0.0185	0.003	8.71e-11	246789
4692329	chr19	48723999	rs12979891	T	C	0.479125	0.0157	0.003	1.11e-09	302690
4692330	chr19	48724186	rs11878908	T	C	0.481113	0.0157	0.003	1.03e-09	302690
4692338	chr19	48725015	rs2287921	C	T	0.481113	0.0158	0.003	8.4e-10	302690
4692344	chr19	48726066	rs479486	A	G	0.493042	0.015	0.003	4.95e-09	302690
4692346	chr19	48726268	rs8112983	C	T	0.481113	0.0157	0.003	9.92e-10	302690
4692359	chr19	48728969	rs2287922	A	G	0.478131	0.0154	0.003	2.11e-09	302690
4692369	chr19	48732845	rs439523	C	T	0.481113	0.0144	0.003	1.95e-08	302690
4692376	chr19	48734290	rs12979144	A	G	0.442346	-0.0139	0.003	1.42e-06	246789
4692377	chr19	48734295	rs12978499	C	A	0.442346	-0.0137	0.003	2e-06	246789
4692384	chr19	48735769	rs418464	C	T	0.460239	0.016	0.003	4.83e-10	302690
4692385	chr19	48735796	rs452270	C	T	0.45825	0.0175	0.003	2.65e-09	230674
4692386	chr19	48735943	rs1231281	A	G	0.45825	0.0159	0.003	7.4e-10	302690
4692392	chr19	48737749	rs12981072	G	C	0.454274	-0.0124	0.003	1.59e-06	302690
4692393	chr19	48737757	rs380743	A	G	0.45825	0.0159	0.003	8.26e-10	302690
4692394	chr19	48737758	rs427248	T	C	0.45825	0.0159	0.003	8.2e-10	302690
4692398	chr19	48738143	rs56066508	T	C	0.454274	-0.0125	0.003	1.38e-06	302690
4692402	chr19	48738719	rs973579	G	A	0.460239	0.016	0.003	5.3e-10	302690
4692409	chr19	48740962	rs2307018	A	C	0.447316	-0.0122	0.003	2.53e-06	302690
4692410	chr19	48740963	rs2307019	A	G	0.447316	-0.0122	0.003	2.73e-06	302690
4692416	chr19	48743609	rs838147	G	A	0.539761	-0.0155	0.003	1.62e-09	302690
4692418	chr19	48743829	rs12462324	G	A	0.449304	-0.0118	0.003	4.8e-06	302690
4692420	chr19	48744344	rs11672046	T	C	0.449304	-0.0119	0.003	4.39e-06	302690
4692421	chr19	48744436	rs8108136	T	C	0.449304	-0.0119	0.003	4.57e-06	302690
4692422	chr19	48744529	rs8108468	A	G	0.449304	-0.0118	0.003	4.97e-06	302690
4692423	chr19	48744643	rs8111288	A	G	0.449304	-0.0119	0.003	4.11e-06	302690
4692424	chr19	48744706	rs8111399	T	G	0.449304	-0.012	0.003	3.9e-06	302690
4692427	chr19	48744765	rs8111208	C	A	0.449304	-0.012	0.003	3.89e-06	302690
4692429	chr19	48744863	rs11083948	G	A	0.449304	-0.0119	0.003	4.05e-06	302690
4692430	chr19	48744998	rs12611201	A	G	0.449304	-0.0144	0.003	5.04e-07	246789
4692431	chr19	48745038	rs12611203	A	G	0.449304	-0.0119	0.003	4.09e-06	302690
4692432	chr19	48745074	rs12611211	A	G	0.449304	-0.0119	0.003	4.19e-06	302690
4692433	chr19	48745383	rs12982115	G	A	0.449304	-0.0119	0.003	4.29e-06	302690
4692434	chr19	48745473	rs838145	A	G	0.581511	-0.0153	0.003	4.69e-09	302690
4692439	chr19	48746186	rs12975033	T	A	0.450298	-0.0122	0.003	2.49e-06	302690
4692443	chr19	48746538	rs8102032	T	C	0.449304	-0.0121	0.003	3.23e-06	302690
4692444	chr19	48746557	rs8104897	A	C	0.449304	-0.012	0.003	3.31e-06	302690
4692445	chr19	48746631	rs8105137	A	G	0.449304	-0.012	0.003	3.47e-06	302690
4692447	chr19	48746940	rs8106205	C	T	0.464215	-0.0126	0.003	1.01e-06	302690
4692448	chr19	48746982	rs838144	T	C	0.539761	-0.0157	0.003	1.22e-09	302690
4692449	chr19	48747281	rs11667321	G	A	0.464215	-0.0126	0.003	1.07e-06	302690
4692450	chr19	48747376	rs28400015	A	G	0.449304	-0.0119	0.003	4.62e-06	302690
4692451	chr19	48747400	rs28400014	G	C	0.465209	-0.0126	0.003	9.95e-07	302690
4692470	chr19	48751316	rs838137	A	T	0.368787	-0.0121	0.003	4.93e-06	297585
4692471	chr19	48751698	rs8103840	T	C	0.501988	-0.0147	0.003	1.05e-08	302690
4692495	chr19	48756272	rs838133	G	A	0.574553	-0.0168	0.003	1.03e-10	302690
4692511	chr19	48758111	rs739320	C	T	0.633201	-0.0153	0.003	9.66e-09	302690
4692530	chr19	48760220	rs2081194	C	G	0.628231	-0.014	0.003	1.22e-07	302690
4692537	chr19	48761290	rs9749209	G	A	0.664016	-0.015	0.003	5.14e-07	246789
4692556	chr19	48765595	rs837629	G	C	0.321074	-0.0128	0.003	3.23e-06	291335
4692569	chr19	48767378	rs28567372	G	T	0.335984	-0.0131	0.003	2.66e-06	274480
4692571	chr19	48767481	rs12052128	G	A	0.682903	-0.0146	0.003	2.62e-07	285835
4692588	chr19	48769227	rs504215	T	G	0.333996	-0.0128	0.003	4.73e-06	274480
4692592	chr19	48769956	rs604740	C	T	0.33996	-0.0128	0.003	4.47e-06	274480
4692607	chr19	48774496	rs62132808	T	G	0.315109	0.0145	0.003	4.97e-07	285835
4762815	chr19	644701	rs11572906	T	C	0.202783	-0.0181	0.004	3.35e-07	262563
4915346	chr1	15013765	rs7550877	G	A	0.384692	0.0147	0.003	4.23e-06	209679
5040262	chr1	174169843	rs71734270	A	AC	0.275348	-0.0237	0.005	2.19e-06	103868
5040450	chr1	174214620	rs56119636	G	A	0.0954274	-0.0235	0.005	1.61e-06	302398
5040704	chr1	174279651	rs35283729	G	A	0.0934394	-0.0232	0.005	1.98e-06	302398
5041150	chr1	174383795	rs143269274	T	C	0.0954274	-0.0239	0.005	1.19e-06	302398
5041279	chr1	174415979	rs16828481	A	C	0.238569	-0.0216	0.005	2.57e-06	139946
5041393	chr1	174438725	rs116545832	A	C	0.240557	-0.0335	0.007	3.98e-07	64082
5041621	chr1	174490887	rs72715203	T	C	0.0934394	-0.0229	0.005	3.9e-06	298112
5041648	chr1	174495331	rs72715206	C	T	0.0934394	-0.0256	0.005	1.11e-06	261294
5041726	chr1	174509186	rs72715211	G	A	0.0934394	-0.0231	0.005	3.22e-06	298112
5041887	chr1	174541974	rs146693799	A	G	0.0914513	-0.0239	0.005	1.72e-06	298112
5042007	chr1	174563951	rs11802744	C	T	0.0934394	-0.0241	0.005	1.04e-06	298112
5042184	chr1	174599115	rs56138951	G	A	0.0934394	-0.0239	0.005	1.73e-06	298112
5042502	chr1	174638990	rs56292878	A	T	0.27833	-0.0209	0.004	2.43e-06	135660
5043371	chr1	174838138	rs72717627	A	G	0.0954274	-0.0228	0.005	2.52e-06	302398
5043591	chr1	174889412	rs142986225	A	G	0.0974155	-0.0228	0.005	2.06e-06	302398
5044166	chr1	175034179	rs55722026	T	C	0.144135	-0.0204	0.004	1.28e-07	302398
5044190	chr1	175040043	rs964770	T	C	0.152087	-0.0178	0.004	3.01e-06	302398
5044198	chr1	175041536	rs10912873	C	T	0.152087	-0.0177	0.004	3.12e-06	302398
5044204	chr1	175043341	rs12095588	T	C	0.152087	-0.0178	0.004	3.26e-06	302398
5044205	chr1	175043379	rs55994966	A	G	0.152087	-0.0178	0.004	3.3e-06	302398
5207928	chr1	205700194	rs823099	A	C	0.414513	0.0125	0.003	1.68e-06	302398
5207961	chr1	205706112	rs72750964	T	C	0.423459	0.0119	0.003	4.77e-06	302398
5207986	chr1	205710759	rs823096	T	G	0.428429	0.0121	0.003	3.38e-06	302398
5208292	chr1	205767157	rs823152	A	G	0.406561	0.0123	0.003	2.39e-06	302398
5208313	chr1	205769174	rs823137	A	G	0.406561	0.0122	0.003	2.77e-06	302398
5208349	chr1	205774297	rs823143	C	A	0.405567	0.0122	0.003	2.97e-06	302398
5208351	chr1	205774535	rs708724	C	A	0.405567	0.0122	0.003	3.2e-06	302398
5208353	chr1	205775010	rs708725	T	G	0.405567	0.0121	0.003	3.78e-06	302398
5289021	chr1	220808096	rs2642417	A	T	0.302187	0.013	0.003	3.45e-06	302398
5290033	chr1	221018884	rs58324444	T	C	0.0168986	-0.0627	0.013	1.72e-06	265580
5343124	chr1	231250724	rs79072804	G	A	0.0159046	0.0467	0.01	1.32e-06	302398
5367887	chr1	235552223	rs14326	G	A	0.49503	0.0124	0.003	1.68e-06	302398
5367890	chr1	235552301	rs400948	G	A	0.49503	0.0123	0.003	1.99e-06	302398
5367891	chr1	235552317	rs452950	C	A	0.49503	0.0124	0.003	1.76e-06	302398
5367924	chr1	235558528	rs291352	A	G	0.493042	0.0121	0.003	2.94e-06	302398
5490893	chr1	33424033	rs10535589	T	TGG	0.631213	0.0214	0.005	4.01e-06	103868
5631148	chr1	61451543	rs542552262	A	AC	0.00198807	-0.261	0.055	1.76e-06	87693
5661150	chr1	67260421	rs9988642	C	T	0.0715706	-0.0244	0.005	3.8e-06	302398
5732031	chr1	81219690	rs11163212	C	T	0.377734	-0.0123	0.003	3.17e-06	302398
5732035	chr1	81220356	rs1195875	C	A	0.37674	-0.0122	0.003	4.28e-06	302398
5732038	chr1	81220528	rs11163213	A	G	0.374751	-0.0123	0.003	3.44e-06	302398
5732298	chr1	81256543	rs12030915	C	T	0.319085	-0.0127	0.003	4.55e-06	302398
5732304	chr1	81257001	rs4650521	A	G	0.319085	-0.0127	0.003	4.23e-06	302398
5732310	chr1	81257642	rs12041544	T	C	0.319085	-0.0127	0.003	4.43e-06	302398
5732316	chr1	81258426	rs10874206	A	G	0.319085	-0.0127	0.003	4.38e-06	302398
5732342	chr1	81261986	rs1590692	T	G	0.318091	-0.0128	0.003	3.94e-06	302398
5732390	chr1	81272206	rs4309023	C	A	0.318091	-0.0129	0.003	3.27e-06	302398
5732406	chr1	81274846	rs1547672	T	C	0.315109	-0.0127	0.003	4.59e-06	302398
5732433	chr1	81279676	rs10874210	C	T	0.319085	-0.0129	0.003	3.17e-06	302398
5732439	chr1	81280553	rs11163231	G	A	0.318091	-0.013	0.003	2.91e-06	302398
5867641	chr20	1665406	rs2273333	A	G	0.632207	-0.0123	0.003	4.68e-06	304322
5867663	chr20	1665745	rs6074973	T	A	0.632207	-0.0125	0.003	3.67e-06	304322
5868189	chr20	1671826	rs2023564	A	G	0.632207	-0.0125	0.003	3.43e-06	304322
5974438	chr20	42166171	rs6130069	T	C	0.111332	0.0199	0.004	1.67e-06	304322
6194404	chr21	25235487	rs566260575	T	C	0.00198807	-0.227	0.049	2.91e-06	151513
6412961	chr22	37461088	rs5750438	C	G	0.279324	-0.0152	0.003	4.2e-06	248421
6759339	chr2	15185028	rs57595195	A	T	0.0974155	0.0247	0.005	1.74e-07	267504
6820480	chr2	163730500	rs74933019	A	G	0.112326	0.0237	0.004	1.26e-07	248421
6820544	chr2	163744479	rs79205304	A	C	0.111332	0.025	0.005	2.07e-07	211603
6823735	chr2	16453283	rs7581729	A	C	0.677932	-0.0126	0.003	4.14e-06	304322
6823952	chr2	16459246	rs2879849	A	G	0.727634	-0.0135	0.003	3.44e-06	304322
6908605	chr2	180165788	rs553204030	T	C	0.00198807	0.31	0.064	1.28e-06	114858
7085312	chr2	21550843	rs80124694	C	G	0.0318091	-0.0361	0.008	4.31e-06	298072
7091438	chr2	21672415	rs373690039	AC	A	0.0427435	-0.0407	0.008	7.39e-07	204126
7249212	chr2	27375230	rs4665972	C	T	0.584493	0.0136	0.003	2.4e-07	304322
7249729	chr2	27508073	rs1260326	C	T	0.589463	0.015	0.003	1.32e-08	304322
7249748	chr2	27512105	rs6547692	A	G	0.544732	0.0123	0.003	2.03e-06	304322
7249774	chr2	27518205	rs780096	G	C	0.549702	0.0119	0.003	4.52e-06	304322
7249775	chr2	27518238	rs780095	G	A	0.549702	0.012	0.003	3.74e-06	304322
7249776	chr2	27518370	rs780094	C	T	0.589463	0.0142	0.003	9.52e-08	304322
7249784	chr2	27519736	rs780093	C	T	0.588469	0.0143	0.003	8.08e-08	304322
7356016	chr2	44883915	rs508544	T	C	0.454274	0.0119	0.003	3.39e-06	304322
7356161	chr2	44909554	rs564906	C	G	0.570577	0.012	0.003	4.53e-06	304322
7356169	chr2	44911040	rs1629802	A	G	0.374751	0.0122	0.003	3.1e-06	304322
7356171	chr2	44911305	rs540395	C	A	0.416501	0.0125	0.003	1.34e-06	304322
7356177	chr2	44912014	rs567897	G	A	0.418489	0.0123	0.003	2.07e-06	304322
7356189	chr2	44914041	rs494904	C	T	0.414513	0.0136	0.003	1.41e-07	304322
7356264	chr2	44924461	rs72794102	T	C	0.33002	0.0147	0.003	2.54e-08	304322
7356270	chr2	44925383	rs4953148	T	A	0.306163	0.0141	0.003	1.24e-07	304322
7356273	chr2	44926148	rs538543	C	G	0.33996	0.0128	0.003	1.07e-06	304322
7356275	chr2	44926369	rs549814	T	C	0.340954	0.0129	0.003	9.68e-07	304322
7356277	chr2	44927090	rs7568987	G	A	0.313121	0.0136	0.003	3.45e-07	304322
7356280	chr2	44927279	rs7569203	C	A	0.315109	0.0139	0.003	1.62e-07	304322
7356283	chr2	44927523	rs504764	T	C	0.34493	0.0127	0.003	1.46e-06	304322
7356288	chr2	44928137	rs13383034	T	C	0.313121	0.0138	0.003	2.03e-07	304322
7356294	chr2	44929185	rs13386862	A	G	0.307157	0.0129	0.003	1.14e-06	304322
7356299	chr2	44930168	rs4953149	C	T	0.337972	0.0141	0.003	8.5e-08	304322
7356300	chr2	44930197	rs4953150	T	C	0.336978	0.0138	0.003	1.4e-07	304322
7356307	chr2	44931952	rs1004787	A	G	0.535785	0.0121	0.003	2.91e-06	304322
7356365	chr2	44943014	rs4953152	A	G	0.308151	0.014	0.003	1.65e-07	304322
7436972	chr2	57913842	rs2678881	A	G	0.591451	0.012	0.003	4.34e-06	304322
7436981	chr2	57916303	rs2717003	G	A	0.592445	0.0125	0.003	1.65e-06	304322
7436985	chr2	57916719	rs2717004	A	C	0.591451	0.0121	0.003	3.61e-06	304322
7436999	chr2	57921045	rs2465804	A	G	0.592445	0.0121	0.003	3.83e-06	304322
7437003	chr2	57921981	rs2717007	A	G	0.592445	0.0122	0.003	3.17e-06	304322
7437021	chr2	57923806	rs2459982	C	A	0.591451	0.0122	0.003	3.44e-06	304322
7437025	chr2	57924682	rs2717010	G	A	0.592445	0.0122	0.003	3.31e-06	304322
7437026	chr2	57924940	rs2717011	C	T	0.592445	0.0121	0.003	3.6e-06	304322
7437066	chr2	57931017	rs2678879	G	A	0.591451	0.0134	0.003	4.39e-06	248421
7437072	chr2	57932227	rs2678882	A	T	0.590457	0.012	0.003	4.59e-06	304322
7437073	chr2	57932338	rs2717019	G	T	0.591451	0.012	0.003	4.43e-06	304322
7437078	chr2	57932535	rs2678883	G	A	0.591451	0.0121	0.003	4.2e-06	304322
7437087	chr2	57933504	rs2717022	C	G	0.591451	0.012	0.003	4.8e-06	304322
7437094	chr2	57934262	rs2717024	G	C	0.591451	0.012	0.003	4.36e-06	304322
7437150	chr2	57942283	rs2678897	A	G	0.595427	0.0123	0.003	3.11e-06	304322
7437151	chr2	57942359	rs2717040	C	T	0.590457	0.0121	0.003	3.66e-06	304322
7437164	chr2	57944085	rs1518393	C	A	0.593439	0.0134	0.003	4.8e-06	248421
7437165	chr2	57944152	rs1518394	G	A	0.593439	0.0124	0.003	2.17e-06	304322
7460394	chr2	62699724	rs360807	T	C	0.349901	0.0128	0.003	3.37e-06	304322
7460436	chr2	62715705	rs360797	T	C	0.34493	0.0127	0.003	4.68e-06	304322
7460467	chr2	62726031	rs360799	A	G	0.351889	0.0129	0.003	2.66e-06	304322
7460486	chr2	62732173	rs189671	A	T	0.352883	0.0132	0.003	1.36e-06	304322
7460541	chr2	62751846	rs78784525	T	G	0.349901	0.0131	0.003	1.81e-06	304322
7460558	chr2	62754734	rs4671450	A	C	0.348907	0.0132	0.003	1.39e-06	304322
7460566	chr2	62756078	rs12713468	A	G	0.348907	0.0132	0.003	1.41e-06	304322
7460581	chr2	62761034	rs4671050	T	G	0.351889	0.0132	0.003	1.56e-06	304322
7460590	chr2	62763502	rs7573756	A	G	0.348907	0.0132	0.003	1.38e-06	304322
7460903	chr2	62852640	rs13418889	C	T	0.617296	-0.0128	0.003	2.13e-06	304322
7460953	chr2	62864291	rs2058567	C	T	0.619284	-0.0133	0.003	8.42e-07	304322
7460992	chr2	62879649	rs2430388	C	T	0.627237	-0.013	0.003	1.71e-06	304322
7461108	chr2	62917170	rs2710640	G	A	0.628231	-0.0129	0.003	2.16e-06	304322
7461275	chr2	62968044	rs2539978	C	T	0.615308	-0.0128	0.003	2.01e-06	304322
7461312	chr2	62977476	rs1468748	T	C	0.617296	-0.0128	0.003	2.12e-06	304322
7461320	chr2	62981325	rs2539980	C	T	0.635189	-0.0144	0.003	1.32e-07	304322
7461414	chr2	63021833	rs2710644	C	A	0.649105	-0.0144	0.003	1.8e-07	304322
7461474	chr2	63042469	rs6739804	C	T	0.642147	-0.0142	0.003	2.16e-07	304322
7461672	chr2	63104571	rs34269963	C	T	0.194831	0.0151	0.003	3.41e-06	304322
7461779	chr2	63130456	rs57187732	G	T	0.193837	0.0154	0.003	2.16e-06	304322
7461794	chr2	63135368	rs13027074	G	A	0.301193	0.0143	0.003	3.91e-07	304322
7461800	chr2	63136220	rs13010733	G	T	0.194831	0.015	0.003	4e-06	304322
7461818	chr2	63140193	rs7566031	T	C	0.302187	0.0153	0.003	6.74e-08	304322
7461952	chr2	63178083	rs13009169	A	G	0.285288	0.0146	0.003	3.56e-07	304322
7462015	chr2	63196910	rs13000147	C	A	0.175944	0.0164	0.003	1.21e-06	304322
7462192	chr2	63243455	rs34984815	C	T	0.17992	0.0161	0.003	1.19e-06	304322
7462278	chr2	63258490	rs12991228	C	G	0.170974	0.0157	0.003	4.89e-06	304322
7462328	chr2	63267554	rs12993804	A	T	0.295229	0.015	0.003	1.24e-07	304322
7462535	chr2	63308836	rs12614208	G	C	0.183897	0.0158	0.003	3.21e-06	304322
7462617	chr2	63326324	rs67638907	C	T	0.186879	0.0162	0.003	1.44e-06	304322
7462676	chr2	63337548	rs7566860	C	T	0.186879	0.0167	0.003	7.45e-07	304322
7462741	chr2	63354372	rs13032049	G	A	0.2833	0.0155	0.003	7.42e-08	304322
7462759	chr2	63361109	rs13009368	C	G	0.178926	0.0166	0.003	8.83e-07	304322
7466778	chr2	64196069	rs139558774	A	G	0.0168986	0.0522	0.01	1e-07	304322
7466793	chr2	64197960	rs6758601	A	G	0.351889	0.0129	0.003	1.75e-06	304322
7466795	chr2	64198815	rs6759372	T	C	0.382704	0.0124	0.003	3.11e-06	304322
7466798	chr2	64199250	rs6734073	C	A	0.383698	0.0125	0.003	2.55e-06	304322
7796785	chr3	13258018	rs73033225	T	C	0.137177	0.0179	0.004	8.66e-07	304322
7796870	chr3	13260080	rs73016821	C	A	0.136183	0.0186	0.004	2.82e-07	304322
7796947	chr3	13261898	rs17778571	C	G	0.138171	0.0186	0.004	3.05e-07	304322
7796984	chr3	13262919	rs56281468	C	G	0.136183	0.0191	0.004	1.6e-07	304322
7797079	chr3	13265380	rs76168636	T	A	0.139165	0.0177	0.004	7.77e-07	304322
7797090	chr3	13265593	rs3852030	T	C	0.138171	0.0181	0.004	4.99e-07	304322
7797481	chr3	13275927	rs73016840	C	G	0.142147	0.0178	0.004	6.51e-07	304322
7797582	chr3	13277796	rs73016845	G	C	0.141153	0.018	0.004	5.21e-07	304322
7797825	chr3	13281529	rs75995468	T	C	0.137177	0.0185	0.004	2.97e-07	304322
7799502	chr3	13307242	rs9880277	G	C	0.11332	0.0204	0.004	1.18e-07	304322
7931547	chr3	158580342	rs2573181	T	C	0.00894632	0.052	0.011	2.36e-06	299217
7932065	chr3	158674167	rs2731117	G	A	0.991054	-0.048	0.011	4.97e-06	292967
7932168	chr3	158693957	rs2566330	A	G	0.992048	-0.0521	0.011	2.88e-06	288681
7932485	chr3	158750653	rs2247173	G	A	0.984095	-0.047	0.01	1.64e-06	298072
7932532	chr3	158763928	rs2713732	T	C	0.984095	-0.0469	0.01	2.63e-06	298072
8066361	chr3	184321086	rs9846954	T	A	0.248509	0.0147	0.003	1.34e-06	304322
8066395	chr3	184330142	rs3792302	C	A	0.27336	0.014	0.003	1.72e-06	304322
8066408	chr3	184334087	rs55967915	G	C	0.270378	0.0138	0.003	2.66e-06	304322
8066417	chr3	184336894	rs2293604	T	C	0.245527	0.0151	0.003	7.14e-07	304322
8066419	chr3	184338313	rs1881973	C	G	0.38171	0.0136	0.003	2.91e-07	304322
8066432	chr3	184340793	rs13322510	T	C	0.248509	0.0142	0.003	2.86e-06	304322
8126080	chr3	194432364	rs34219068	T	C	0.136183	0.0167	0.004	2.65e-06	304322
8126153	chr3	194446096	rs7434119	C	T	0.159046	0.016	0.003	2.67e-06	304322
8126160	chr3	194446726	rs34072658	C	T	0.159046	0.0159	0.003	3.09e-06	304322
8126167	chr3	194449197	rs11914779	T	C	0.16004	0.0159	0.003	2.77e-06	304322
8126170	chr3	194449454	rs71317903	C	T	0.137177	0.0163	0.004	3.78e-06	304322
8126175	chr3	194449891	rs13080513	A	T	0.159046	0.0159	0.003	2.9e-06	304322
8126183	chr3	194452224	rs1032475	C	T	0.16004	0.0163	0.003	1.74e-06	304322
8126185	chr3	194452594	rs2039877	C	T	0.16004	0.0162	0.003	2.08e-06	304322
8126190	chr3	194454093	rs1032477	A	C	0.138171	0.0168	0.004	2.2e-06	304322
8126234	chr3	194461366	rs34799059	T	C	0.139165	0.0163	0.004	3.8e-06	304322
8150803	chr3	2003400	rs66490435	T	C	0.163022	-0.0158	0.003	1.89e-06	304322
8511948	chr3	84999937	rs1872552	A	G	0.393638	0.0121	0.003	4.38e-06	304322
8512067	chr3	85022127	rs9876378	A	G	0.39662	0.0126	0.003	2.7e-06	304322
8512075	chr3	85024019	rs6791363	C	T	0.397614	0.0125	0.003	3.07e-06	304322
8512127	chr3	85033437	rs1016306	T	G	0.547714	0.0121	0.003	2.31e-06	304322
8512129	chr3	85033773	rs1016305	A	G	0.547714	0.0121	0.003	2.47e-06	304322
8512130	chr3	85034209	rs9840607	A	G	0.54672	0.0121	0.003	2.35e-06	304322
8512137	chr3	85035357	rs2171143	T	C	0.366799	0.0127	0.003	2.86e-06	304322
8512465	chr3	85109415	rs9837462	A	C	0.38171	0.0124	0.003	4.76e-06	304322
8512884	chr3	85187275	rs1376935	A	G	0.341948	0.0133	0.003	1.36e-06	304322
8513033	chr3	85215116	rs13078384	A	G	0.337972	0.0131	0.003	2.05e-06	304322
8513601	chr3	85321723	rs9831374	T	C	0.342942	0.0142	0.003	2.75e-07	304322
8513605	chr3	85322250	rs818215	C	A	0.468191	0.0122	0.003	2.21e-06	304322
8513607	chr3	85322688	rs11719276	G	A	0.342942	0.0142	0.003	2.62e-07	304322
8513610	chr3	85322978	rs11715683	A	T	0.369781	0.0139	0.003	1.84e-07	304322
8513622	chr3	85325439	rs818219	C	T	0.468191	0.0121	0.003	2.55e-06	304322
8513658	chr3	85332990	rs818225	T	C	0.468191	0.0121	0.003	2.52e-06	304322
8513684	chr3	85338160	rs9309973	T	A	0.389662	0.0148	0.003	1.64e-08	304322
8513706	chr3	85342522	rs9811546	A	G	0.345924	0.015	0.003	5.84e-08	304322
8513709	chr3	85342649	rs67033670	C	CCTT	0.345924	0.0155	0.003	4.25e-06	204126
8513731	chr3	85346191	rs1368737	G	C	0.402584	0.013	0.003	1.05e-06	304322
8513733	chr3	85346772	rs9880397	A	G	0.395626	0.0134	0.003	4.82e-07	304322
8513741	chr3	85347856	rs9810508	A	G	0.294235	0.0138	0.003	1.08e-06	304322
8513742	chr3	85347899	rs76508707	T	C	0.481113	-0.0123	0.003	1.58e-06	304322
8513746	chr3	85348074	rs67824428	C	T	0.488072	-0.0123	0.003	1.76e-06	304322
8513757	chr3	85350453	rs3887151	T	G	0.38668	0.0144	0.003	4.83e-08	304322
8513765	chr3	85351651	rs62253088	C	T	0.643141	-0.0167	0.003	1.06e-09	304322
8513773	chr3	85352672	rs12493423	G	T	0.38668	0.0145	0.003	4.5e-08	304322
8513774	chr3	85352717	rs986035	G	T	0.387674	0.0143	0.003	6.85e-08	304322
8513775	chr3	85352861	rs66516423	G	T	0.562624	-0.0145	0.003	2.84e-08	304322
8513778	chr3	85353319	rs9861237	C	T	0.38668	0.0143	0.003	6.24e-08	304322
8513783	chr3	85353818	rs12491020	T	G	0.56163	-0.0146	0.003	2.2e-08	304322
8513786	chr3	85354742	rs28732378	G	A	0.718688	-0.0186	0.003	1.88e-10	304322
8513787	chr3	85354880	rs62253107	G	T	0.706759	-0.0164	0.003	1.15e-08	304322
8513791	chr3	85355633	rs2117152	T	G	0.638171	-0.0141	0.003	1.49e-07	304322
8513792	chr3	85355810	rs2163972	A	G	0.311133	0.0144	0.003	1.66e-07	304322
8513794	chr3	85356351	rs9822731	C	T	0.22664	0.0195	0.003	1.76e-10	304322
8513799	chr3	85357217	rs12498010	T	C	0.240557	0.0174	0.003	6.91e-09	304322
8513801	chr3	85357585	rs4856269	G	A	0.638171	-0.0141	0.003	1.53e-07	304322
8513803	chr3	85357781	rs9809258	C	G	0.311133	0.0144	0.003	1.69e-07	304322
8513804	chr3	85357788	rs11705775	T	G	0.311133	0.0144	0.003	1.79e-07	304322
8513812	chr3	85358394	rs12634949	T	A	0.360835	0.0153	0.003	9.36e-08	267504
8513816	chr3	85358830	rs9814516	T	G	0.240557	0.0175	0.003	5.38e-09	304322
8513821	chr3	85360149	rs10154865	T	C	0.225646	0.0195	0.003	1.77e-10	304322
8513822	chr3	85360163	rs9824178	A	G	0.708748	-0.0166	0.003	8.41e-09	304322
8513824	chr3	85360203	rs9861451	G	A	0.708748	-0.0166	0.003	8.07e-09	304322
8513825	chr3	85360320	rs11917490	A	G	0.707753	-0.0163	0.003	1.44e-08	304322
8513828	chr3	85360734	rs13076632	T	C	0.240557	0.0176	0.003	4.64e-09	304322
8513829	chr3	85360829	rs13076830	T	C	0.225646	0.0195	0.003	1.65e-10	304322
8513830	chr3	85360938	rs13099750	A	T	0.240557	0.0175	0.003	4.9e-09	304322
8513832	chr3	85361862	rs12714625	A	G	0.310139	0.0145	0.003	1.46e-07	304322
8513834	chr3	85362043	rs9990096	T	G	0.633201	-0.0141	0.003	1.44e-07	304322
8513838	chr3	85363180	rs1368748	G	A	0.637177	-0.0139	0.003	2.14e-07	304322
8513840	chr3	85363387	rs13094105	G	A	0.311133	0.0144	0.003	1.65e-07	304322
8513841	chr3	85364030	rs12494242	C	T	0.316103	0.0143	0.003	1.78e-07	304322
8513844	chr3	85364787	rs9846211	A	C	0.225646	0.0195	0.003	1.86e-10	304322
8513845	chr3	85364845	rs9866089	C	T	0.245527	0.0172	0.003	6.45e-09	304322
8513848	chr3	85365141	rs7627971	C	T	0.708748	-0.0166	0.003	7.78e-09	304322
8513850	chr3	85365706	rs11127887	A	G	0.240557	0.0176	0.003	4.03e-09	304322
8513856	chr3	85367234	rs9870448	G	A	0.22664	0.0195	0.003	1.74e-10	304322
8513878	chr3	85371574	rs9854869	A	C	0.225646	0.0196	0.003	1.44e-10	304322
8513883	chr3	85372587	rs4279114	G	C	0.246521	0.0175	0.003	3.85e-09	304322
8513885	chr3	85373437	rs9865191	T	C	0.245527	0.0175	0.003	4.06e-09	304322
8513901	chr3	85377690	rs6776114	A	G	0.700795	-0.0162	0.003	1.14e-08	304322
8513903	chr3	85379576	rs2163971	C	T	0.558648	-0.013	0.003	4.85e-07	304322
8513904	chr3	85379813	rs1433711	T	C	0.244533	0.0177	0.003	2.91e-09	304322
8513906	chr3	85380022	rs13085170	A	C	0.245527	0.0176	0.003	3.39e-09	304322
8513909	chr3	85380987	rs9819830	C	T	0.246521	0.0176	0.003	3.1e-09	304322
8513926	chr3	85383165	rs9814919	C	G	0.245527	0.0176	0.003	3.38e-09	304322
8513939	chr3	85385110	rs11921010	C	T	0.601392	-0.0132	0.003	5.44e-07	304322
8513940	chr3	85385207	rs2326313	A	T	0.246521	0.0176	0.003	3.45e-09	304322
8513951	chr3	85386975	rs9879025	T	C	0.245527	0.0175	0.003	4.53e-09	304322
8513959	chr3	85389414	rs1821349	G	A	0.246521	0.0174	0.003	4.76e-09	304322
8513960	chr3	85389559	rs1368743	G	A	0.246521	0.0176	0.003	3.34e-09	304322
8513963	chr3	85389986	rs10511087	G	A	0.61829	-0.0142	0.003	9.64e-08	304322
8513974	chr3	85393058	rs1368742	G	A	0.620278	-0.0139	0.003	3.2e-07	287467
8513978	chr3	85393559	rs9309977	T	C	0.246521	0.0176	0.003	3.29e-09	304322
8513983	chr3	85394643	rs1991872	A	G	0.619284	-0.0142	0.003	8.1e-08	304322
8513995	chr3	85397626	rs12637798	G	A	0.619284	-0.0143	0.003	8.06e-08	304322
8514007	chr3	85399343	rs9863620	C	T	0.247515	0.0176	0.003	3.5e-09	304322
8514012	chr3	85400627	rs71626887	T	G	0.247515	0.0176	0.003	3.74e-09	304322
8514022	chr3	85402654	rs7650834	A	C	0.246521	0.0175	0.003	4.07e-09	304322
8514035	chr3	85405665	rs12638482	T	C	0.619284	-0.0143	0.003	6.63e-08	304322
8514047	chr3	85408090	rs62250685	G	A	0.619284	-0.0144	0.003	6.56e-08	304322
8514053	chr3	85409427	rs11918899	G	A	0.619284	-0.0142	0.003	8.33e-08	304322
8514054	chr3	85409533	rs2117151	A	C	0.246521	0.0175	0.003	4.44e-09	304322
8514056	chr3	85409711	rs1030721	C	T	0.246521	0.0173	0.003	6.34e-09	304322
8514061	chr3	85410981	rs1549979	T	C	0.619284	-0.0142	0.003	9.88e-08	304322
8514065	chr3	85412152	rs9880919	A	G	0.242545	0.0175	0.003	4.29e-09	304322
8514071	chr3	85413437	rs6791236	C	T	0.227634	0.0191	0.003	4.47e-10	304322
8514080	chr3	85414975	rs4856569	G	A	0.619284	-0.0143	0.003	6.96e-08	304322
8514087	chr3	85417302	rs6549024	C	T	0.246521	0.0172	0.003	7.52e-09	304322
8514096	chr3	85418822	rs2053108	A	C	0.619284	-0.0145	0.003	5.16e-08	304322
8514097	chr3	85418909	rs6808400	C	T	0.619284	-0.0143	0.003	7.31e-08	304322
8514104	chr3	85419769	rs12493461	G	A	0.246521	0.0172	0.003	6.8e-09	304322
8514105	chr3	85419891	rs6780968	G	C	0.620278	-0.0145	0.003	5.28e-08	304322
8514107	chr3	85420203	rs62250687	A	T	0.619284	-0.0145	0.003	5.25e-08	304322
8514110	chr3	85421492	rs2196096	C	T	0.227634	0.0191	0.003	4.05e-10	304322
8514111	chr3	85421495	rs2196097	T	C	0.227634	0.0193	0.003	3.03e-10	304322
8514114	chr3	85421537	rs60311538	G	T	0.619284	-0.0142	0.003	9.8e-08	304322
8514118	chr3	85422668	rs10433498	A	G	0.247515	0.0172	0.003	6.73e-09	304322
8514119	chr3	85422883	rs7636243	T	C	0.619284	-0.0144	0.003	6.04e-08	304322
8514120	chr3	85423077	rs7650284	C	T	0.619284	-0.0145	0.003	5.16e-08	304322
8514121	chr3	85423312	rs7638953	A	G	0.619284	-0.0143	0.003	7.24e-08	304322
8514123	chr3	85424167	rs6772991	G	A	0.246521	0.017	0.003	1.1e-08	304322
8514127	chr3	85424782	rs9865745	A	T	0.246521	0.0174	0.003	5.17e-09	304322
8514130	chr3	85425718	rs4856571	C	G	0.619284	-0.0143	0.003	6.77e-08	304322
8514139	chr3	85426497	rs35894540	C	T	0.619284	-0.0143	0.003	6.73e-08	304322
8514141	chr3	85426944	rs13081230	A	G	0.246521	0.0173	0.003	5.75e-09	304322
8514143	chr3	85427748	rs6808159	T	C	0.246521	0.0174	0.003	5.1e-09	304322
8514144	chr3	85427867	rs2326309	G	T	0.619284	-0.0145	0.003	5.39e-08	304322
8514154	chr3	85431034	rs1025533	T	C	0.246521	0.0172	0.003	7.02e-09	304322
8514159	chr3	85432262	rs1865250	C	T	0.619284	-0.0144	0.003	6.11e-08	304322
8514161	chr3	85432509	rs11716233	T	C	0.227634	0.0192	0.003	3.52e-10	304322
8514162	chr3	85432829	rs1433708	C	T	0.619284	-0.0145	0.003	4.49e-08	304322
8514165	chr3	85433137	rs9860769	T	C	0.619284	-0.0161	0.003	7.85e-08	239500
8514169	chr3	85433445	rs7609594	A	G	0.619284	-0.0145	0.003	4.94e-08	304322
8514170	chr3	85433511	rs35827242	A	G	0.619284	-0.0144	0.003	5.71e-08	304322
8514180	chr3	85435937	rs2196099	C	G	0.619284	-0.0146	0.003	4.41e-08	304322
8514181	chr3	85435960	rs13092627	T	C	0.246521	0.0173	0.003	6.09e-09	304322
8514182	chr3	85436080	rs2217720	T	G	0.619284	-0.0146	0.003	4.43e-08	304322
8514187	chr3	85437781	rs1025531	A	T	0.246521	0.0173	0.003	6.03e-09	304322
8514190	chr3	85438315	rs9863488	A	G	0.619284	-0.0145	0.003	4.99e-08	304322
8514191	chr3	85438332	rs11929525	C	T	0.619284	-0.0143	0.003	6.64e-08	304322
8514197	chr3	85439203	rs12637461	T	G	0.619284	-0.0144	0.003	6.35e-08	304322
8514198	chr3	85439312	rs9868427	T	C	0.246521	0.0175	0.003	4.2e-09	304322
8514200	chr3	85439496	rs9813512	G	T	0.246521	0.0173	0.003	6.26e-09	304322
8514201	chr3	85439590	rs1865252	G	A	0.619284	-0.0145	0.003	4.58e-08	304322
8514203	chr3	85439919	rs1865251	C	A	0.619284	-0.0143	0.003	7.16e-08	304322
8514206	chr3	85440154	rs1897699	T	A	0.619284	-0.0143	0.003	7.11e-08	304322
8514208	chr3	85440756	rs9874740	A	G	0.246521	0.0172	0.003	6.82e-09	304322
8514212	chr3	85441797	rs2082556	A	G	0.619284	-0.0143	0.003	7.11e-08	304322
8514223	chr3	85444075	rs7627044	A	G	0.619284	-0.0143	0.003	7.49e-08	304322
8514224	chr3	85444603	rs9820228	T	C	0.227634	0.019	0.003	5.04e-10	304322
8514227	chr3	85445117	rs9821041	T	C	0.246521	0.0172	0.003	6.95e-09	304322
8514229	chr3	85445269	rs4856572	C	T	0.619284	-0.0144	0.003	6.51e-08	304322
8514237	chr3	85447481	rs11127890	T	C	0.246521	0.0171	0.003	8.63e-09	304322
8514239	chr3	85447608	rs2033526	C	A	0.619284	-0.0143	0.003	7.58e-08	304322
8514242	chr3	85448048	rs9828679	C	T	0.227634	0.0192	0.003	3.28e-10	304322
8514248	chr3	85448657	rs11922956	G	A	0.620278	-0.0147	0.003	3.37e-08	304322
8514258	chr3	85449885	rs993137	T	C	0.619284	-0.0143	0.003	7.24e-08	304322
8514260	chr3	85450183	rs993136	C	T	0.619284	-0.0146	0.003	4.28e-08	304322
8514267	chr3	85451239	rs6762695	G	A	0.619284	-0.0145	0.003	4.74e-08	304322
8514277	chr3	85452933	rs9835441	A	G	0.246521	0.0174	0.003	5.2e-09	304322
8514279	chr3	85453441	rs993716	T	C	0.619284	-0.0145	0.003	4.52e-08	304322
8514292	chr3	85455302	rs2117153	A	G	0.619284	-0.0146	0.003	4.4e-08	304322
8514298	chr3	85455799	rs1433714	G	T	0.619284	-0.0146	0.003	4.25e-08	304322
8514301	chr3	85456096	rs2196098	G	A	0.227634	0.0194	0.003	2.04e-10	304322
8514303	chr3	85456724	rs9309980	G	A	0.246521	0.0176	0.003	3.3e-09	304322
8514308	chr3	85458081	rs9309982	C	T	0.246521	0.0176	0.003	3.28e-09	304322
8514315	chr3	85459349	rs1368740	G	A	0.248509	0.0169	0.003	9.98e-09	304322
8514316	chr3	85459432	rs1368739	C	T	0.246521	0.0175	0.003	3.78e-09	304322
8514318	chr3	85459664	rs13068434	G	A	0.227634	0.0194	0.003	2.07e-10	304322
8514319	chr3	85459803	rs4856573	A	G	0.619284	-0.0145	0.003	5.24e-08	304322
8514330	chr3	85460841	rs12633762	C	T	0.246521	0.0175	0.003	4.02e-09	304322
8514332	chr3	85461033	rs11127891	C	T	0.246521	0.0175	0.003	4e-09	304322
8514335	chr3	85461393	rs62250711	T	A	0.619284	-0.0144	0.003	6.08e-08	304322
8514343	chr3	85463674	rs9838811	A	C	0.246521	0.0175	0.003	4.1e-09	304322
8514345	chr3	85463850	rs6774985	C	T	0.619284	-0.0144	0.003	5.74e-08	304322
8514346	chr3	85463965	rs6762267	A	C	0.619284	-0.0143	0.003	7.71e-08	304322
8514349	chr3	85464566	rs62250712	T	C	0.61829	-0.0144	0.003	6.29e-08	304322
8514350	chr3	85464643	rs62250713	G	A	0.633201	-0.0154	0.003	9.92e-09	304322
8514361	chr3	85466626	rs62250714	A	G	0.629225	-0.0151	0.003	1.73e-08	304322
8514364	chr3	85466846	rs62250715	A	G	0.629225	-0.0151	0.003	1.81e-08	304322
8514374	chr3	85468357	rs13070166	A	T	0.233598	0.0193	0.003	1.82e-10	304322
8514382	chr3	85469430	rs2875907	G	A	0.648111	-0.0162	0.003	2.36e-09	304322
8514387	chr3	85470261	rs1368750	C	T	0.629225	-0.0149	0.003	2.29e-08	304322
8514399	chr3	85471867	rs1155666	C	T	0.629225	-0.0149	0.003	2.35e-08	304322
8514408	chr3	85473644	rs2069123	G	T	0.629225	-0.015	0.003	2.19e-08	304322
8514416	chr3	85475020	rs11127893	T	C	0.648111	-0.0162	0.003	2.05e-09	304322
8514420	chr3	85475324	rs67336646	A	T	0.629225	-0.0151	0.003	1.74e-08	304322
8514423	chr3	85476173	rs12637791	G	T	0.648111	-0.0162	0.003	2.26e-09	304322
8514438	chr3	85477716	rs7621381	G	C	0.629225	-0.0151	0.003	1.76e-08	304322
8514440	chr3	85478184	rs1542248	A	G	0.629225	-0.015	0.003	1.97e-08	304322
8514452	chr3	85480478	rs7614148	A	G	0.629225	-0.015	0.003	1.96e-08	304322
8514455	chr3	85482049	rs9841144	T	A	0.232604	0.0198	0.003	1.02e-10	304322
8514460	chr3	85482700	rs62250719	T	G	0.629225	-0.015	0.003	1.84e-08	304322
8514462	chr3	85482737	rs10511085	A	C	0.629225	-0.015	0.003	1.83e-08	304322
8514463	chr3	85482969	rs17515196	A	G	0.629225	-0.0151	0.003	1.57e-08	304322
8514475	chr3	85485617	rs1813696	G	A	0.648111	-0.0163	0.003	1.78e-09	304322
8514488	chr3	85487164	rs2077839	T	C	0.648111	-0.0163	0.003	1.86e-09	304322
8514495	chr3	85488515	rs9849399	C	A	0.232604	0.0171	0.003	3.25e-07	248421
8514511	chr3	85489928	rs7647981	G	A	0.648111	-0.0163	0.003	1.65e-09	304322
8514514	chr3	85490084	rs67416405	C	T	0.648111	-0.0163	0.003	1.79e-09	304322
8514519	chr3	85490660	rs11127895	G	T	0.629225	-0.0152	0.003	1.43e-08	304322
8514520	chr3	85490666	rs11127896	T	C	0.629225	-0.0152	0.003	1.38e-08	304322
8514523	chr3	85491614	rs57755423	C	A	0.648111	-0.0163	0.003	1.76e-09	304322
8514542	chr3	85494920	rs9844512	A	C	0.232604	0.0195	0.003	1.8e-10	304322
8514543	chr3	85495060	rs1551043	T	G	0.629225	-0.0151	0.003	1.57e-08	304322
8514544	chr3	85495133	rs1551044	C	T	0.648111	-0.0162	0.003	2.08e-09	304322
8514548	chr3	85496029	rs7614552	A	T	0.647117	-0.0162	0.003	2.02e-09	304322
8514554	chr3	85496716	rs10433525	C	T	0.648111	-0.0163	0.003	1.76e-09	304322
8514559	chr3	85497551	rs10433499	T	C	0.648111	-0.0163	0.003	1.76e-09	304322
8514562	chr3	85497648	rs10433500	A	G	0.652087	-0.0155	0.003	7.77e-09	304322
8514577	chr3	85499536	rs7618124	G	A	0.647117	-0.0162	0.003	2.02e-09	304322
8514580	chr3	85499870	rs7618429	G	A	0.629225	-0.0152	0.003	1.36e-08	304322
8514588	chr3	85500930	rs6549030	C	T	0.648111	-0.0163	0.003	1.62e-09	304322
8514591	chr3	85501819	rs62250750	C	T	0.629225	-0.0153	0.003	1.14e-08	304322
8514597	chr3	85502253	rs726610	T	C	0.651093	-0.0168	0.003	6.18e-10	304322
8514601	chr3	85502670	rs12638798	C	T	0.648111	-0.0164	0.003	1.36e-09	304322
8514608	chr3	85503637	rs4637303	T	C	0.648111	-0.0164	0.003	1.42e-09	304322
8514610	chr3	85503946	rs6809805	A	C	0.232604	0.0198	0.003	8.72e-11	304322
8514614	chr3	85504844	rs13084531	G	C	0.232604	0.0196	0.003	1.6e-10	304322
8514622	chr3	85505432	rs1449391	T	G	0.629225	-0.0151	0.003	1.64e-08	304322
8514635	chr3	85507923	rs11288859	T	TA	0.648111	-0.0156	0.003	2.28e-06	204126
8514637	chr3	85508421	rs62250754	T	G	0.629225	-0.0152	0.003	1.33e-08	304322
8514653	chr3	85512658	rs11127897	C	T	0.648111	-0.0162	0.003	2.07e-09	304322
8514660	chr3	85514696	rs6804845	C	A	0.630219	-0.0151	0.003	1.54e-08	304322
8514668	chr3	85515713	rs62250758	T	G	0.629225	-0.0153	0.003	1.1e-08	304322
8514672	chr3	85516344	rs17455991	C	T	0.648111	-0.0163	0.003	1.59e-09	304322
8514674	chr3	85516578	rs1375560	T	G	0.629225	-0.0152	0.003	1.28e-08	304322
8514682	chr3	85519918	rs1992967	A	G	0.648111	-0.0162	0.003	1.88e-09	304322
8514683	chr3	85520022	rs17515586	G	A	0.629225	-0.0151	0.003	1.55e-08	304322
8514686	chr3	85520211	rs9841829	G	T	0.232604	0.0196	0.003	1.26e-10	304322
8514692	chr3	85521809	rs10511083	G	A	0.629225	-0.015	0.003	1.78e-08	304322
8514694	chr3	85522103	rs6764988	C	A	0.629225	-0.0151	0.003	1.63e-08	304322
8514697	chr3	85522733	rs1868532	T	C	0.629225	-0.015	0.003	1.76e-08	304322
8514701	chr3	85523399	rs1449393	T	C	0.629225	-0.0151	0.003	1.52e-08	304322
8514702	chr3	85523762	rs1449394	T	C	0.629225	-0.0152	0.003	1.41e-08	304322
8514703	chr3	85523936	rs4856579	C	T	0.629225	-0.0151	0.003	1.52e-08	304322
8514705	chr3	85524183	rs4856580	A	T	0.629225	-0.0151	0.003	1.52e-08	304322
8514707	chr3	85524922	rs58828944	C	T	0.629225	-0.0152	0.003	1.25e-08	304322
8514708	chr3	85525132	rs59825726	A	G	0.629225	-0.0152	0.003	1.35e-08	304322
8514710	chr3	85525270	rs62252462	A	G	0.629225	-0.0152	0.003	1.21e-08	304322
8514712	chr3	85525409	rs62252463	A	G	0.629225	-0.0152	0.003	1.24e-08	304322
8514714	chr3	85525544	rs62252464	G	A	0.629225	-0.0152	0.003	1.36e-08	304322
8514715	chr3	85525549	rs62252465	T	C	0.629225	-0.0152	0.003	1.35e-08	304322
8514716	chr3	85525592	rs62252466	G	A	0.629225	-0.0152	0.003	1.22e-08	304322
8514717	chr3	85525630	rs62252467	C	G	0.629225	-0.0152	0.003	1.2e-08	304322
8514723	chr3	85526215	rs1470635	T	C	0.629225	-0.0151	0.003	1.42e-08	304322
8514724	chr3	85526291	rs1470636	C	A	0.629225	-0.0152	0.003	1.33e-08	304322
8514725	chr3	85526369	rs7427346	C	T	0.629225	-0.0151	0.003	1.41e-08	304322
8514727	chr3	85526540	rs35738543	G	T	0.629225	-0.0152	0.003	1.18e-08	304322
8514728	chr3	85526573	rs17456263	A	C	0.629225	-0.0152	0.003	1.23e-08	304322
8514729	chr3	85526625	rs35701422	C	T	0.628231	-0.0153	0.003	1.08e-08	304322
8514730	chr3	85526647	rs12491722	C	T	0.648111	-0.0164	0.003	1.47e-09	304322
8514731	chr3	85526694	rs59967234	G	A	0.629225	-0.0151	0.003	1.42e-08	304322
8514732	chr3	85526836	rs59225869	G	A	0.629225	-0.0152	0.003	1.21e-08	304322
8514734	chr3	85526941	rs60427790	C	T	0.629225	-0.0152	0.003	1.19e-08	304322
8514735	chr3	85526954	rs56778912	T	C	0.629225	-0.0152	0.003	1.2e-08	304322
8514738	chr3	85527308	rs66505109	C	A	0.629225	-0.0152	0.003	1.21e-08	304322
8514740	chr3	85527556	rs9851444	C	T	0.232604	0.0196	0.003	1.31e-10	304322
8514743	chr3	85527856	rs56777875	A	G	0.629225	-0.0152	0.003	1.25e-08	304322
8514745	chr3	85528016	rs4856581	A	G	0.629225	-0.0151	0.003	1.48e-08	304322
8514747	chr3	85528119	rs4856583	G	A	0.629225	-0.0152	0.003	1.15e-08	304322
8514749	chr3	85528387	rs1449389	G	A	0.629225	-0.0152	0.003	1.36e-08	304322
8514751	chr3	85528541	rs57671246	G	C	0.629225	-0.0152	0.003	1.21e-08	304322
8514752	chr3	85528553	rs1449390	A	G	0.629225	-0.0152	0.003	1.17e-08	304322
8514755	chr3	85528885	rs10511078	A	G	0.648111	-0.0163	0.003	1.54e-09	304322
8514756	chr3	85528927	rs55939743	A	G	0.629225	-0.0152	0.003	1.33e-08	304322
8514757	chr3	85528979	rs62252495	A	G	0.629225	-0.0152	0.003	1.19e-08	304322
8514758	chr3	85529030	rs62252496	A	G	0.629225	-0.0152	0.003	1.35e-08	304322
8514761	chr3	85529313	rs62252497	T	C	0.629225	-0.0152	0.003	1.16e-08	304322
8514763	chr3	85529575	rs56187922	A	C	0.629225	-0.0153	0.003	1.1e-08	304322
8514765	chr3	85529691	rs12633657	A	C	0.648111	-0.0163	0.003	1.49e-09	304322
8514781	chr3	85531178	rs4856584	T	A	0.648111	-0.0163	0.003	1.58e-09	304322
8514783	chr3	85531438	rs17516256	A	G	0.629225	-0.0152	0.003	1.24e-08	304322
8514788	chr3	85531949	rs11923525	A	G	0.629225	-0.0147	0.003	3.26e-08	304322
8514789	chr3	85531955	rs35608699	A	T	0.629225	-0.015	0.003	1.91e-08	304322
8514793	chr3	85532081	rs77657121	A	G	0.630219	-0.0149	0.003	2.25e-08	304322
8514797	chr3	85532236	rs17516284	A	G	0.629225	-0.0151	0.003	1.64e-08	304322
8514798	chr3	85532608	rs62252503	C	G	0.629225	-0.015	0.003	2.03e-08	304322
8514800	chr3	85532629	rs62252505	T	C	0.629225	-0.015	0.003	2.04e-08	304322
8514801	chr3	85532841	rs113351222	C	A	0.629225	-0.0153	0.003	8.67e-09	304322
8514802	chr3	85532876	rs62252506	C	T	0.629225	-0.0151	0.003	1.57e-08	304322
8514803	chr3	85532928	rs62252507	T	C	0.629225	-0.0152	0.003	1.25e-08	304322
8514804	chr3	85533081	rs62252508	A	G	0.648111	-0.0163	0.003	1.81e-09	304322
8514806	chr3	85533095	rs62252509	T	C	0.629225	-0.0151	0.003	1.68e-08	304322
8514809	chr3	85533493	rs17456763	T	C	0.629225	-0.0151	0.003	1.58e-08	304322
8514810	chr3	85533530	rs17516346	G	A	0.629225	-0.0151	0.003	1.41e-08	304322
8514811	chr3	85533563	rs67018424	A	G	0.629225	-0.0151	0.003	1.59e-08	304322
8514814	chr3	85533789	rs17456820	A	T	0.629225	-0.0151	0.003	1.58e-08	304322
8514815	chr3	85534043	rs10511076	G	A	0.629225	-0.0152	0.003	1.23e-08	304322
8514818	chr3	85534253	rs10511075	A	G	0.629225	-0.0152	0.003	1.22e-08	304322
8514819	chr3	85534321	rs58919842	A	G	0.629225	-0.0151	0.003	1.58e-08	304322
8514820	chr3	85534356	rs59491876	G	C	0.629225	-0.0151	0.003	1.58e-08	304322
8514821	chr3	85534392	rs59770976	G	A	0.629225	-0.0152	0.003	1.19e-08	304322
8514822	chr3	85534458	rs12629607	C	T	0.651093	-0.0167	0.003	6.69e-10	304322
8514823	chr3	85534595	rs56779213	G	A	0.629225	-0.0152	0.003	1.21e-08	304322
8514826	chr3	85534732	rs17516470	G	C	0.629225	-0.0151	0.003	1.45e-08	304322
8514827	chr3	85534777	rs57756567	A	T	0.629225	-0.0152	0.003	1.27e-08	304322
8514828	chr3	85534795	rs17516504	C	T	0.629225	-0.0151	0.003	1.45e-08	304322
8514833	chr3	85535328	rs62252512	T	A	0.629225	-0.015	0.003	1.9e-08	304322
8514840	chr3	85535941	rs66625173	G	A	0.629225	-0.0151	0.003	1.62e-08	304322
8514841	chr3	85535994	rs17516580	C	G	0.629225	-0.0151	0.003	1.49e-08	304322
8514842	chr3	85536127	rs17457050	T	C	0.629225	-0.0151	0.003	1.6e-08	304322
8514843	chr3	85536190	rs67544605	T	A	0.629225	-0.0151	0.003	1.6e-08	304322
8514846	chr3	85536281	rs17516683	A	G	0.629225	-0.015	0.003	2e-08	304322
8514849	chr3	85536496	rs66781790	G	A	0.629225	-0.0152	0.003	1.23e-08	304322
8514851	chr3	85536710	rs17457189	A	G	0.629225	-0.0151	0.003	1.66e-08	304322
8514854	chr3	85537371	rs17457217	T	A	0.629225	-0.0151	0.003	1.46e-08	304322
8514859	chr3	85537685	rs2167047	T	A	0.629225	-0.0151	0.003	1.59e-08	304322
8514861	chr3	85537771	rs2122235	T	C	0.629225	-0.0149	0.003	2.25e-08	304322
8514863	chr3	85538387	rs62252513	T	C	0.629225	-0.0149	0.003	2.3e-08	304322
8514866	chr3	85538560	rs17516857	C	A	0.629225	-0.0149	0.003	2.29e-08	304322
8514867	chr3	85538579	rs11127898	G	C	0.648111	-0.0162	0.003	1.88e-09	304322
8514873	chr3	85539055	rs35438712	C	T	0.629225	-0.0148	0.003	2.97e-08	304322
8514874	chr3	85539225	rs17457377	G	T	0.629225	-0.0149	0.003	2.33e-08	304322
8514876	chr3	85539344	rs62252516	T	C	0.629225	-0.0152	0.003	1.21e-08	304322
8514883	chr3	85539812	rs17457426	C	A	0.629225	-0.0152	0.003	1.25e-08	304322
8514885	chr3	85539860	rs17457454	C	T	0.629225	-0.0152	0.003	1.24e-08	304322
8514886	chr3	85539872	rs62252518	T	A	0.629225	-0.0149	0.003	2.12e-08	304322
8514889	chr3	85540096	rs62252519	A	T	0.629225	-0.0149	0.003	2.12e-08	304322
8514890	chr3	85540125	rs6766493	A	G	0.629225	-0.0149	0.003	2.12e-08	304322
8514892	chr3	85540430	rs6779501	C	T	0.629225	-0.0149	0.003	2.16e-08	304322
8514894	chr3	85540747	rs4856271	G	A	0.629225	-0.015	0.003	2.05e-08	304322
8514897	chr3	85540947	rs9873400	A	G	0.232604	0.0198	0.003	7.75e-11	304322
8514904	chr3	85541294	rs61586601	T	A	0.629225	-0.0152	0.003	1.25e-08	304322
8514906	chr3	85541551	rs17517080	G	C	0.629225	-0.0151	0.003	1.66e-08	304322
8514907	chr3	85541958	rs17517121	A	G	0.629225	-0.0153	0.003	9.41e-09	304322
8514908	chr3	85542079	rs17517142	C	A	0.629225	-0.015	0.003	1.96e-08	304322
8514911	chr3	85542213	rs17457642	T	C	0.629225	-0.0151	0.003	1.38e-08	304322
8514913	chr3	85542301	rs17457669	C	T	0.629225	-0.0152	0.003	1.37e-08	304322
8514915	chr3	85542436	rs17517238	C	G	0.629225	-0.0149	0.003	2.29e-08	304322
8514918	chr3	85542635	rs66922686	T	A	0.629225	-0.0149	0.003	2.22e-08	304322
8514921	chr3	85542831	rs7620313	T	C	0.629225	-0.0151	0.003	1.53e-08	304322
8514924	chr3	85543192	rs1900918	A	C	0.629225	-0.0149	0.003	2.45e-08	304322
8514930	chr3	85543600	rs6790090	A	T	0.629225	-0.0149	0.003	2.2e-08	304322
8514933	chr3	85543833	rs6777456	T	G	0.629225	-0.0149	0.003	2.4e-08	304322
8514934	chr3	85543838	rs6777458	A	G	0.629225	-0.0151	0.003	1.44e-08	304322
8514935	chr3	85543996	rs17517273	C	A	0.629225	-0.0152	0.003	1.27e-08	304322
8514936	chr3	85544434	rs6780346	T	C	0.625248	-0.0156	0.003	4.1e-09	304322
8514938	chr3	85544523	rs6804626	G	A	0.628231	-0.0152	0.003	1.08e-08	304322
8514943	chr3	85545019	rs7628948	T	C	0.232604	0.0196	0.003	1.23e-10	304322
8514944	chr3	85545209	rs1449404	G	C	0.232604	0.0199	0.003	6.11e-11	304322
8514945	chr3	85545278	rs6807666	C	A	0.648111	-0.0166	0.003	8.95e-10	304322
8514946	chr3	85545412	rs11127899	G	A	0.629225	-0.0153	0.003	9.3e-09	304322
8514947	chr3	85545449	rs11127900	G	A	0.629225	-0.0153	0.003	9.44e-09	304322
8514949	chr3	85545545	rs10865610	G	A	0.630219	-0.0153	0.003	9.49e-09	304322
8514950	chr3	85545696	rs1551045	C	A	0.629225	-0.0152	0.003	1.27e-08	304322
8514952	chr3	85545714	rs1463203	T	A	0.629225	-0.0154	0.003	8.46e-09	304322
8514954	chr3	85545983	rs1463204	C	T	0.629225	-0.0154	0.003	8.77e-09	304322
8514955	chr3	85546247	rs1551046	C	G	0.629225	-0.0154	0.003	8.75e-09	304322
8514956	chr3	85546576	rs13092437	T	A	0.232604	0.0201	0.003	4.47e-11	304322
8514957	chr3	85546707	rs1551047	T	G	0.629225	-0.0152	0.003	1.24e-08	304322
8514958	chr3	85546795	rs1551048	T	G	0.629225	-0.0152	0.003	1.25e-08	304322
8514960	chr3	85547069	rs6765881	G	A	0.629225	-0.0154	0.003	8.72e-09	304322
8514962	chr3	85547173	rs6765991	G	A	0.629225	-0.0153	0.003	9.1e-09	304322
8514963	chr3	85547282	rs1463205	A	G	0.629225	-0.0158	0.003	3.02e-08	267504
8514964	chr3	85547329	rs4502590	T	C	0.629225	-0.0153	0.003	9.06e-09	304322
8514965	chr3	85547447	rs1463206	A	T	0.629225	-0.0152	0.003	1.27e-08	304322
8514967	chr3	85547515	rs11712915	C	A	0.232604	0.0201	0.003	4.03e-11	304322
8514968	chr3	85547554	rs1463207	T	C	0.629225	-0.0151	0.003	1.38e-08	304322
8514969	chr3	85547562	rs1463208	A	C	0.629225	-0.0151	0.003	1.38e-08	304322
8514971	chr3	85547705	rs4603966	C	T	0.629225	-0.0151	0.003	1.39e-08	304322
8514972	chr3	85547859	rs62253964	T	C	0.629225	-0.0151	0.003	1.41e-08	304322
8514973	chr3	85547864	rs62253965	A	G	0.629225	-0.0151	0.003	1.38e-08	304322
8514974	chr3	85547985	rs2326319	A	G	0.648111	-0.0163	0.003	1.48e-09	304322
8514977	chr3	85549094	rs4856585	A	T	0.629225	-0.0151	0.003	1.44e-08	304322
8514979	chr3	85549110	rs4856273	A	G	0.629225	-0.0151	0.003	1.44e-08	304322
8514980	chr3	85549274	rs12714629	C	T	0.232604	0.02	0.003	4.51e-11	304322
8514982	chr3	85549331	rs6792295	C	T	0.629225	-0.0153	0.003	9.25e-09	304322
8514987	chr3	85549864	rs6549033	T	A	0.628231	-0.0152	0.003	1.36e-08	304322
8514988	chr3	85549916	rs6549034	G	C	0.629225	-0.015	0.003	4.56e-06	204126
8514989	chr3	85549917	rs6549035	C	T	0.648111	-0.0162	0.003	1.96e-09	304322
8514992	chr3	85550175	rs62253966	A	G	0.629225	-0.0153	0.003	9.16e-09	304322
8514995	chr3	85550241	rs4301022	T	G	0.629225	-0.0154	0.003	8.48e-09	304322
8514997	chr3	85550438	rs62253967	A	G	0.648111	-0.0166	0.003	9.22e-10	304322
8514998	chr3	85550451	rs62253968	C	T	0.648111	-0.0166	0.003	9.21e-10	304322
8514999	chr3	85550561	rs17458504	A	G	0.629225	-0.0151	0.003	1.38e-08	304322
8515000	chr3	85550642	rs62253969	A	G	0.629225	-0.0151	0.003	1.43e-08	304322
8515001	chr3	85550675	rs17518082	T	C	0.629225	-0.0151	0.003	1.54e-08	304322
8515002	chr3	85550718	rs17458574	G	T	0.629225	-0.0151	0.003	1.4e-08	304322
8515003	chr3	85550768	rs6783137	T	C	0.629225	-0.0152	0.003	1.35e-08	304322
8515004	chr3	85550770	rs6783138	G	C	0.629225	-0.0151	0.003	1.36e-08	304322
8515006	chr3	85550827	rs17458609	T	C	0.629225	-0.0153	0.003	8.96e-09	304322
8515007	chr3	85550927	rs1449405	C	T	0.629225	-0.0152	0.003	1.34e-08	304322
8515009	chr3	85551062	rs1449406	C	A	0.629225	-0.0153	0.003	9.1e-09	304322
8515012	chr3	85551234	rs1449407	G	A	0.629225	-0.0154	0.003	8.27e-09	304322
8515013	chr3	85551440	rs6549036	T	G	0.629225	-0.0154	0.003	8.3e-09	304322
8515016	chr3	85551558	rs6549037	A	G	0.629225	-0.0154	0.003	8.39e-09	304322
8515017	chr3	85551621	rs62253970	C	G	0.629225	-0.0154	0.003	8.63e-09	304322
8515018	chr3	85551644	rs62253971	G	A	0.629225	-0.0151	0.003	1.49e-08	304322
8515020	chr3	85551790	rs1449408	C	G	0.629225	-0.0154	0.003	8.31e-09	304322
8515025	chr3	85552290	rs12492753	A	T	0.648111	-0.0164	0.003	1.2e-09	304322
8515033	chr3	85553284	rs72585634	A	ATC	0.648111	-0.016	0.003	1.37e-06	204126
8515039	chr3	85553596	rs2029132	A	C	0.629225	-0.0153	0.003	8.87e-09	304322
8515040	chr3	85553658	rs2029133	A	G	0.629225	-0.0153	0.003	8.85e-09	304322
8515043	chr3	85554069	rs1449410	G	C	0.629225	-0.0153	0.003	9.22e-09	304322
8515044	chr3	85554112	rs2029134	G	T	0.648111	-0.0165	0.003	9.56e-10	304322
8515045	chr3	85554159	rs7618494	G	A	0.647117	-0.0164	0.003	1.47e-09	304322
8515049	chr3	85554221	rs7640828	A	G	0.648111	-0.0165	0.003	1.09e-09	304322
8515050	chr3	85554312	rs7652683	C	T	0.651093	-0.0167	0.003	7.21e-10	304322
8515053	chr3	85554493	rs7652808	G	T	0.651093	-0.0167	0.003	6.48e-10	304322
8515060	chr3	85555008	rs1375544	G	A	0.629225	-0.0151	0.003	1.43e-08	304322
8515062	chr3	85555170	rs1375545	T	G	0.629225	-0.0152	0.003	1.17e-08	304322
8515063	chr3	85555255	rs1375546	A	G	0.629225	-0.0151	0.003	1.62e-08	304322
8515064	chr3	85555275	rs11713902	T	C	0.232604	0.0194	0.003	1.64e-10	304322
8515067	chr3	85555615	rs72615726	A	G	0.629225	-0.0151	0.003	1.53e-08	304322
8515068	chr3	85555773	rs17518584	T	C	0.629225	-0.0153	0.003	9.6e-09	304322
8515069	chr3	85555813	rs67584463	A	T	0.648111	-0.0162	0.003	2.06e-09	304322
8515071	chr3	85555896	rs66631011	A	G	0.629225	-0.0153	0.003	1.02e-08	304322
8515072	chr3	85555911	rs68049270	T	C	0.629225	-0.0153	0.003	9.19e-09	304322
8515073	chr3	85556030	rs73133799	C	T	0.629225	-0.0151	0.003	1.33e-08	304322
8515075	chr3	85556033	rs73133800	T	C	0.629225	-0.0152	0.003	1.13e-08	304322
8515076	chr3	85556056	rs67568006	T	G	0.629225	-0.0151	0.003	1.41e-08	304322
8515077	chr3	85556287	rs62250465	T	C	0.629225	-0.0153	0.003	9.33e-09	304322
8515080	chr3	85556853	rs6549039	G	A	0.629225	-0.0158	0.003	3.21e-08	267504
8515081	chr3	85556911	rs6549040	T	G	0.629225	-0.0153	0.003	9.3e-09	304322
8515082	chr3	85557312	rs4856274	G	C	0.647117	-0.0164	0.003	1.22e-09	304322
8515088	chr3	85557597	rs4856277	G	A	0.629225	-0.0151	0.003	1.36e-08	304322
8515090	chr3	85557812	rs67277278	A	C	0.629225	-0.0153	0.003	8.71e-09	304322
8515091	chr3	85557853	rs4543024	C	T	0.629225	-0.0153	0.003	8.73e-09	304322
8515092	chr3	85557860	rs68028504	G	A	0.629225	-0.0152	0.003	1.19e-08	304322
8515093	chr3	85557992	rs4441668	G	A	0.629225	-0.0152	0.003	1.28e-08	304322
8515094	chr3	85558011	rs1449370	T	C	0.629225	-0.0153	0.003	9.12e-09	304322
8515095	chr3	85558135	rs66499081	G	A	0.629225	-0.0153	0.003	8.81e-09	304322
8515097	chr3	85558173	rs1449371	C	T	0.628231	-0.0153	0.003	8.6e-09	304322
8515098	chr3	85558243	rs66544515	A	G	0.629225	-0.0152	0.003	1.24e-08	304322
8515099	chr3	85558455	rs7653790	T	G	0.629225	-0.0153	0.003	8.73e-09	304322
8515102	chr3	85558987	rs1375547	A	G	0.222664	0.0193	0.003	3.67e-10	304322
8515103	chr3	85558989	rs724304	C	A	0.629225	-0.0153	0.003	9.76e-09	304322
8515104	chr3	85559049	rs1449372	G	T	0.629225	-0.0151	0.003	1.37e-08	304322
8515107	chr3	85559311	rs1449373	A	G	0.629225	-0.0153	0.003	9.71e-09	304322
8515108	chr3	85559337	rs1449374	T	C	0.629225	-0.0153	0.003	9.73e-09	304322
8515109	chr3	85559418	rs1449375	T	G	0.629225	-0.0151	0.003	1.37e-08	304322
8515116	chr3	85559922	rs2167043	C	T	0.629225	-0.0153	0.003	9.01e-09	304322
8515117	chr3	85559945	rs2167044	T	C	0.629225	-0.0153	0.003	8.98e-09	304322
8515118	chr3	85560139	rs59073108	G	A	0.629225	-0.0153	0.003	9.02e-09	304322
8515119	chr3	85560153	rs62250467	C	T	0.629225	-0.0153	0.003	8.67e-09	304322
8515120	chr3	85560215	rs17459563	A	G	0.629225	-0.0153	0.003	9.02e-09	304322
8515124	chr3	85560645	rs1449378	T	C	0.629225	-0.0153	0.003	9.05e-09	304322
8515125	chr3	85560729	rs1449379	C	T	0.629225	-0.0152	0.003	1.22e-08	304322
8515127	chr3	85560933	rs1530738	G	A	0.629225	-0.0153	0.003	9.05e-09	304322
8515128	chr3	85560964	rs1530739	A	T	0.629225	-0.0152	0.003	1.24e-08	304322
8515131	chr3	85561337	rs1530740	A	G	0.629225	-0.0153	0.003	9.07e-09	304322
8515132	chr3	85561499	rs17519241	T	C	0.629225	-0.0153	0.003	8.95e-09	304322
8515133	chr3	85561545	rs62250468	T	C	0.629225	-0.0151	0.003	1.46e-08	304322
8515134	chr3	85561575	rs17519262	G	A	0.629225	-0.0151	0.003	1.45e-08	304322
8515135	chr3	85561705	rs60541362	G	A	0.648111	-0.0164	0.003	1.45e-09	304322
8515139	chr3	85561826	rs2167045	A	G	0.629225	-0.0151	0.003	1.47e-08	304322
8515141	chr3	85561918	rs2122233	A	G	0.629225	-0.0153	0.003	8.98e-09	304322
8515142	chr3	85561989	rs2122234	A	G	0.629225	-0.0152	0.003	1.23e-08	304322
8515143	chr3	85562270	rs4856588	A	G	0.629225	-0.0152	0.003	1.29e-08	304322
8515144	chr3	85562410	rs4856589	G	A	0.629225	-0.0153	0.003	9.76e-09	304322
8515145	chr3	85562641	rs1900914	A	G	0.629225	-0.0153	0.003	8.9e-09	304322
8515146	chr3	85562753	rs1449380	T	C	0.629225	-0.0153	0.003	8.95e-09	304322
8515147	chr3	85562892	rs1449381	G	A	0.629225	-0.0152	0.003	1.15e-08	304322
8515148	chr3	85562903	rs1449382	A	G	0.629225	-0.0154	0.003	8.39e-09	304322
8515150	chr3	85563378	rs4856590	A	G	0.626243	-0.0154	0.003	7.38e-09	304322
8515154	chr3	85563550	rs17459906	C	T	0.629225	-0.0152	0.003	1.08e-08	304322
8515156	chr3	85563598	rs62250472	A	C	0.629225	-0.0154	0.003	8.13e-09	304322
8515157	chr3	85563617	rs4856593	C	T	0.629225	-0.0154	0.003	8.12e-09	304322
8515161	chr3	85564272	rs1900915	C	G	0.629225	-0.0151	0.003	1.32e-08	304322
8515163	chr3	85564323	rs2326320	T	C	0.629225	-0.0153	0.003	9.46e-09	304322
8515164	chr3	85564351	rs1375551	C	T	0.629225	-0.0152	0.003	1.3e-08	304322
8515168	chr3	85564681	rs1449383	G	A	0.629225	-0.0153	0.003	8.66e-09	304322
8515169	chr3	85564705	rs1449384	A	T	0.629225	-0.0151	0.003	1.39e-08	304322
8515172	chr3	85564841	rs1449385	C	T	0.629225	-0.0151	0.003	1.38e-08	304322
8515173	chr3	85564884	rs56031423	T	C	0.648111	-0.0162	0.003	1.98e-09	304322
8515175	chr3	85565122	rs17023019	G	A	0.648111	-0.0163	0.003	1.45e-09	304322
8515178	chr3	85565520	rs67999244	A	T	0.629225	-0.0153	0.003	1.01e-08	304322
8515179	chr3	85565596	rs62250489	A	C	0.629225	-0.0151	0.003	1.36e-08	304322
8515180	chr3	85565784	rs62250490	T	C	0.629225	-0.0151	0.003	1.36e-08	304322
8515182	chr3	85565994	rs9810724	G	A	0.232604	0.0196	0.003	1.2e-10	304322
8515183	chr3	85566033	rs7617306	T	C	0.629225	-0.0151	0.003	1.33e-08	304322
8515184	chr3	85566148	rs7629091	G	T	0.629225	-0.0153	0.003	1.03e-08	304322
8515190	chr3	85566831	rs10511081	G	C	0.629225	-0.0151	0.003	1.57e-08	304322
8515191	chr3	85566859	rs62250491	T	G	0.629225	-0.0152	0.003	1.14e-08	304322
8515192	chr3	85566864	rs62250492	C	T	0.629225	-0.0151	0.003	1.55e-08	304322
8515193	chr3	85566968	rs17519948	C	A	0.629225	-0.0151	0.003	1.58e-08	304322
8515194	chr3	85567110	rs13077660	C	A	0.232604	0.0196	0.003	1.25e-10	304322
8515202	chr3	85567659	rs1597315	T	C	0.629225	-0.0148	0.003	2.97e-08	304322
8515204	chr3	85568137	rs6801823	T	A	0.629225	-0.0151	0.003	1.58e-08	304322
8515212	chr3	85568962	rs17460541	T	G	0.629225	-0.0152	0.003	1.27e-08	304322
8515213	chr3	85569158	rs1375555	C	T	0.629225	-0.0151	0.003	1.47e-08	304322
8515214	chr3	85569269	rs1375554	G	A	0.629225	-0.0151	0.003	1.34e-08	304322
8515216	chr3	85569297	rs1375552	T	G	0.232604	0.0196	0.003	1.5e-10	304322
8515224	chr3	85569929	rs1449386	G	T	0.633201	-0.0152	0.003	1.18e-08	304322
8515228	chr3	85570494	rs59211082	C	T	0.629225	-0.0154	0.003	7.78e-09	304322
8515230	chr3	85570633	rs12639564	G	A	0.633201	-0.0152	0.003	1.26e-08	304322
8515232	chr3	85570707	rs61316596	T	C	0.629225	-0.0153	0.003	1.01e-08	304322
8515233	chr3	85571331	rs59417256	G	T	0.629225	-0.0153	0.003	1e-08	304322
8515235	chr3	85571471	rs62250496	T	G	0.629225	-0.0154	0.003	8.17e-09	304322
8515239	chr3	85571860	rs57276248	G	A	0.629225	-0.0153	0.003	9.83e-09	304322
8515240	chr3	85572055	rs59835020	G	A	0.629225	-0.0136	0.003	3.27e-06	248421
8515243	chr3	85572245	rs13353478	T	C	0.232604	0.0197	0.003	1.16e-10	304322
8515244	chr3	85572781	rs7616458	C	T	0.629225	-0.0152	0.003	1.27e-08	304322
8515246	chr3	85573092	rs17023032	A	C	0.634195	-0.015	0.003	2.13e-08	304322
8515249	chr3	85573513	rs12494446	A	G	0.633201	-0.015	0.003	1.92e-08	304322
8515250	chr3	85573549	rs58889493	A	T	0.629225	-0.0153	0.003	9.54e-09	304322
8515253	chr3	85574121	rs17460701	T	C	0.629225	-0.0152	0.003	1.15e-08	304322
8515254	chr3	85574981	rs6788098	T	A	0.630219	-0.0153	0.003	8.84e-09	304322
8515255	chr3	85575039	rs6790699	G	A	0.632207	-0.0152	0.003	1.19e-08	304322
8515257	chr3	85575236	rs4856596	T	G	0.630219	-0.0154	0.003	7.26e-09	304322
8515260	chr3	85575411	rs6766690	T	C	0.630219	-0.0153	0.003	9.66e-09	304322
8515262	chr3	85575623	rs12638040	G	C	0.630219	-0.0153	0.003	1.02e-08	304322
8515266	chr3	85576081	rs67904150	G	A	0.630219	-0.0154	0.003	7.67e-09	304322
8515268	chr3	85576702	rs7617323	T	G	0.634195	-0.0151	0.003	1.55e-08	304322
8515270	chr3	85576904	rs7617356	T	C	0.630219	-0.0153	0.003	9.69e-09	304322
8515279	chr3	85578541	rs62250500	T	C	0.630219	-0.0154	0.003	6.82e-09	304322
8515285	chr3	85579538	rs6762535	A	G	0.630219	-0.0154	0.003	7.01e-09	304322
8515288	chr3	85579715	rs6762733	A	G	0.630219	-0.0154	0.003	7.07e-09	304322
8515291	chr3	85580033	rs6549041	G	C	0.630219	-0.0155	0.003	6.5e-09	304322
8515292	chr3	85580105	rs6549042	G	A	0.630219	-0.0155	0.003	6.6e-09	304322
8515302	chr3	85581401	rs1551042	C	A	0.648111	-0.0162	0.003	2.1e-09	304322
8515305	chr3	85581992	rs1972994	T	A	0.652087	-0.0167	0.003	7.6e-10	304322
8515312	chr3	85582695	rs6772956	C	G	0.630219	-0.0152	0.003	1.14e-08	304322
8515314	chr3	85582976	rs6549043	T	A	0.630219	-0.015	0.003	1.82e-08	304322
8515316	chr3	85583282	rs6549044	G	A	0.630219	-0.015	0.003	1.86e-08	304322
8515318	chr3	85583871	rs35344466	C	A	0.23161	0.019	0.003	5.2e-10	304322
8515319	chr3	85585066	rs62250501	G	C	0.634195	-0.0148	0.003	3.22e-08	304322
8515325	chr3	85585260	rs62250503	A	T	0.630219	-0.0149	0.003	2.32e-08	304322
8515331	chr3	85585976	rs1375557	T	G	0.630219	-0.0151	0.003	1.57e-08	304322
8515332	chr3	85586040	rs1375558	G	A	0.630219	-0.0151	0.003	1.6e-08	304322
8515339	chr3	85587271	rs7634761	A	G	0.630219	-0.0151	0.003	1.55e-08	304322
8515341	chr3	85587478	rs4508796	G	A	0.630219	-0.015	0.003	1.87e-08	304322
8515343	chr3	85589175	rs62250537	G	C	0.649105	-0.0161	0.003	2.86e-09	304322
8515352	chr3	85590398	rs6794866	A	T	0.630219	-0.0151	0.003	1.66e-08	304322
8515354	chr3	85590522	rs6782190	A	G	0.649105	-0.016	0.003	3.39e-09	304322
8515359	chr3	85590986	rs67955391	G	C	0.630219	-0.015	0.003	1.7e-08	304322
8515360	chr3	85591268	rs68001049	G	A	0.630219	-0.015	0.003	2.06e-08	304322
8515362	chr3	85591665	rs9826458	G	C	0.23161	0.0191	0.003	4.64e-10	304322
8515366	chr3	85592675	rs11919099	T	G	0.630219	-0.0149	0.003	2.13e-08	304322
8515372	chr3	85593329	rs1375566	A	G	0.634195	-0.0149	0.003	2.45e-08	304322
8515373	chr3	85593731	rs1375565	G	A	0.630219	-0.015	0.003	1.8e-08	304322
8515377	chr3	85594897	rs2029130	A	T	0.630219	-0.0149	0.003	2.33e-08	304322
8515380	chr3	85595216	rs10865611	C	G	0.649105	-0.0159	0.003	4.01e-09	304322
8515386	chr3	85595761	rs12054328	C	T	0.649105	-0.016	0.003	3.26e-09	304322
8515387	chr3	85595907	rs62250540	T	C	0.630219	-0.0149	0.003	2.13e-08	304322
8515393	chr3	85596723	rs2044725	T	C	0.652087	-0.0164	0.003	1.55e-09	304322
8515396	chr3	85596852	rs2044723	G	A	0.649105	-0.016	0.003	3.27e-09	304322
8515401	chr3	85597276	rs1900916	G	T	0.649105	-0.0159	0.003	4.05e-09	304322
8515402	chr3	85597375	rs1947221	A	T	0.630219	-0.0149	0.003	2.49e-08	304322
8515403	chr3	85597678	rs1449402	A	G	0.649105	-0.0161	0.003	3.05e-09	304322
8515404	chr3	85597700	rs1449401	T	C	0.649105	-0.0161	0.003	3.11e-09	304322
8515416	chr3	85599096	rs62263912	A	G	0.630219	-0.015	0.003	2.18e-08	304322
8515421	chr3	85599807	rs3887138	T	G	0.23161	0.0189	0.003	6.9e-10	304322
8515423	chr3	85600048	rs956281	G	T	0.630219	-0.0149	0.003	2.38e-08	304322
8515427	chr3	85600854	rs9866322	C	T	0.23161	0.0189	0.003	6.37e-10	304322
8515428	chr3	85601067	rs9866761	C	T	0.23161	0.0185	0.003	4.13e-09	287467
8515434	chr3	85601640	rs4856598	C	A	0.634195	-0.0146	0.003	5.42e-08	304322
8515436	chr3	85601986	rs34495106	G	A	0.630219	-0.0147	0.003	3.38e-08	304322
8515562	chr3	85625222	rs7643091	A	G	0.253479	0.0134	0.003	4.12e-06	304322
8516095	chr3	85738249	rs9858244	A	G	0.220676	0.0154	0.003	9.68e-07	304322
8516102	chr3	85739415	rs9825885	G	A	0.220676	0.0154	0.003	8.6e-07	304322
8516117	chr3	85742987	rs7355953	C	T	0.222664	0.0153	0.003	1.07e-06	304322
8579689	chr4	100156931	rs182789399	T	C	0.00497018	-0.0872	0.017	5.64e-07	191969
8579690	chr4	100157089	rs149580409	C	T	0.00497018	-0.0877	0.017	4.85e-07	191969
8580504	chr4	100261610	rs188514326	C	G	0.00497018	-0.103	0.02	1.61e-07	190337
8591918	chr4	102225731	rs35225200	C	A	0.0914513	-0.0312	0.006	1.49e-08	304322
8591919	chr4	102225733	rs35518360	T	A	0.0914513	-0.0312	0.006	1.57e-08	304322
8592284	chr4	102267552	rs13107325	T	C	0.0795229	-0.0341	0.006	6.95e-09	304322
8592331	chr4	102276925	rs13135092	G	A	0.0854871	-0.0321	0.006	6.93e-09	304322
8592511	chr4	102307673	rs13105581	T	C	0.082505	-0.0245	0.005	2.73e-06	304322
8592689	chr4	102361960	rs34333163	G	A	0.0735587	-0.0273	0.006	1.46e-06	304322
8592754	chr4	102371265	rs13109272	C	T	0.0765408	-0.0256	0.006	3.93e-06	304322
8593324	chr4	102466004	rs13140486	T	A	0.0944334	-0.0533	0.012	3.64e-06	63440
8674811	chr4	117467121	rs12645223	C	T	0.0596421	0.0253	0.005	7.04e-07	304322
8713896	chr4	124212	rs193049587	A	G	0.00596421	0.122	0.026	4.24e-06	252235
8771650	chr4	134282	rs181554949	T	G	0.00596421	0.124	0.027	3.03e-06	254427
8818638	chr4	142821414	rs11100761	C	A	0.380716	-0.0123	0.003	3.97e-06	304322
8818648	chr4	142823656	rs7660533	A	C	0.38171	-0.0122	0.003	4.91e-06	304322
8818698	chr4	142838200	rs6811022	C	A	0.385686	-0.0124	0.003	3.02e-06	304322
8818713	chr4	142841625	rs13122287	C	T	0.379722	-0.0122	0.003	4.51e-06	304322
8818723	chr4	142843360	rs6831204	A	G	0.380716	-0.0122	0.003	4.67e-06	304322
8818732	chr4	142844620	rs9994364	A	G	0.378728	-0.0123	0.003	3.94e-06	304322
8818789	chr4	142856399	rs6813785	C	A	0.38171	-0.0122	0.003	4.64e-06	304322
8818790	chr4	142856475	rs11939835	A	G	0.38171	-0.0122	0.003	4.9e-06	304322
8818796	chr4	142858116	rs7670139	C	T	0.383698	-0.0122	0.003	4.76e-06	304322
8818822	chr4	142864209	rs930457	C	T	0.366799	-0.0125	0.003	3.76e-06	304322
8937188	chr4	164707325	rs76337980	T	C	0.0357853	-0.0348	0.008	3.58e-06	304322
8987168	chr4	173226210	rs13123399	T	A	0.172962	0.0154	0.003	4.35e-06	304322
8987180	chr4	173227960	rs13150320	G	A	0.172962	0.0155	0.003	4.14e-06	304322
8987193	chr4	173231081	rs9685410	A	T	0.814115	-0.0151	0.003	3.9e-06	304322
8987197	chr4	173231840	rs62342296	A	G	0.171968	0.0158	0.003	2.66e-06	304322
8987202	chr4	173233160	rs28694391	C	T	0.813121	-0.0151	0.003	3.78e-06	304322
8987220	chr4	173236468	rs17059234	G	A	0.172962	0.0155	0.003	3.71e-06	304322
8987221	chr4	173236538	rs17059235	G	C	0.173956	0.0155	0.003	3.73e-06	304322
8987239	chr4	173239579	rs62342297	G	A	0.173956	0.0157	0.003	3.09e-06	304322
8987248	chr4	173242031	rs1991726	C	T	0.166998	0.016	0.003	2.17e-06	304322
8987460	chr4	173295971	rs4696055	G	A	0.202783	0.0161	0.003	3.28e-07	304322
9020515	chr4	178709689	rs190465379	A	C	0.00596421	-0.0805	0.018	4.87e-06	204126
9032342	chr4	18038567	rs111615986	T	C	0.0258449	-0.0331	0.007	2.58e-06	291335
9080299	chr4	187573432	rs147112891	A	G	0.0417495	-0.0356	0.008	2.93e-06	302690
9099035	chr4	190708	rs142510567	C	T	0.00596421	0.132	0.028	1.83e-06	237572
9112068	chr4	212916	rs377154016	A	C	0.00695825	0.142	0.03	2.71e-06	209030
9163981	chr4	30168061	rs7671613	T	A	0.26839	0.0133	0.003	3.56e-06	304322
9163984	chr4	30168275	rs7696642	A	T	0.290258	0.0131	0.003	3.58e-06	304322
9163985	chr4	30168289	rs7672215	A	C	0.257455	0.0137	0.003	2.92e-06	304322
9163994	chr4	30169972	rs11734233	T	A	0.291252	0.013	0.003	4.64e-06	304322
9164000	chr4	30170474	rs16882985	A	G	0.291252	0.013	0.003	4.42e-06	304322
9164007	chr4	30171854	rs2117459	A	T	0.258449	0.0136	0.003	2.91e-06	304322
9164009	chr4	30172251	rs2310138	T	G	0.291252	0.013	0.003	4.28e-06	304322
9164012	chr4	30172607	rs4692087	C	T	0.291252	0.0131	0.003	3.71e-06	304322
9164017	chr4	30173361	rs11732479	G	A	0.291252	0.013	0.003	4.51e-06	304322
9164028	chr4	30175876	rs7684409	G	A	0.256461	0.0136	0.003	3.17e-06	304322
9164029	chr4	30176000	rs7684807	A	C	0.289264	0.0131	0.003	3.9e-06	304322
9164047	chr4	30179044	rs1369184	C	T	0.256461	0.0134	0.003	4.45e-06	304322
9222303	chr4	39310904	rs12501447	T	C	0.489066	-0.0128	0.003	6.05e-07	304322
9222308	chr4	39311850	rs4975003	C	G	0.511928	0.013	0.003	4.36e-07	304322
9222310	chr4	39312080	rs4975004	C	T	0.510934	0.0128	0.003	5.68e-07	304322
9222312	chr4	39312209	rs2381375	C	T	0.510934	0.0129	0.003	4.57e-07	304322
9222324	chr4	39315171	rs6531711	C	T	0.50497	0.0136	0.003	1.21e-07	304322
9222329	chr4	39316171	rs11730877	T	C	0.50497	0.0136	0.003	1.15e-07	304322
9222330	chr4	39316205	rs11722387	A	G	0.50497	0.0135	0.003	1.37e-07	304322
9222339	chr4	39318144	rs17335027	A	G	0.494036	-0.0136	0.003	1.16e-07	304322
9222371	chr4	39325399	rs6815219	A	G	0.50497	0.0137	0.003	9.93e-08	304322
9222372	chr4	39325724	rs6815859	A	G	0.50497	0.0137	0.003	1e-07	304322
9222383	chr4	39327482	rs11096992	A	G	0.503976	0.0136	0.003	1.07e-07	304322
9222387	chr4	39328676	rs6531712	T	A	0.49503	-0.0136	0.003	1.2e-07	304322
9222399	chr4	39332349	rs28591300	T	C	0.500994	0.0134	0.003	1.64e-07	304322
9222401	chr4	39332767	rs7658917	C	T	0.437376	-0.0138	0.003	1.02e-07	304322
9222407	chr4	39333855	rs3796515	A	G	0.49503	-0.0137	0.003	1.01e-07	304322
9222415	chr4	39336014	rs11939718	C	T	0.50497	0.0137	0.003	9.82e-08	304322
9222422	chr4	39337780	rs11727502	A	C	0.49503	-0.0135	0.003	1.3e-07	304322
9222423	chr4	39338313	rs958633	C	T	0.496024	-0.0135	0.003	1.34e-07	304322
9222425	chr4	39339044	rs11096993	A	G	0.496024	-0.0136	0.003	1.13e-07	304322
9222427	chr4	39341997	rs1531850	A	C	0.496024	-0.0136	0.003	1.2e-07	304322
9222429	chr4	39342320	rs2306596	A	C	0.496024	-0.0136	0.003	1.2e-07	304322
9222434	chr4	39343341	rs13137902	C	G	0.497018	-0.0135	0.003	1.27e-07	304322
9222439	chr4	39345878	rs11735027	G	A	0.496024	-0.0136	0.003	1.07e-07	304322
9222454	chr4	39350248	rs13115589	T	C	0.496024	-0.0138	0.003	7.78e-08	304322
9222459	chr4	39351200	rs11096994	A	G	0.496024	-0.0141	0.003	4e-08	304322
9222467	chr4	39353809	rs13143570	T	C	0.565606	0.0144	0.003	2.36e-08	304322
9222468	chr4	39353814	rs13124271	C	T	0.565606	0.0144	0.003	2.56e-08	304322
9222471	chr4	39354215	rs35426132	G	A	0.434394	-0.0144	0.003	2.63e-08	304322
9222506	chr4	39359449	rs6835111	G	A	0.435388	-0.0145	0.003	2.07e-08	304322
9222512	chr4	39360357	rs4974938	T	G	0.564612	0.0144	0.003	2.62e-08	304322
9222534	chr4	39364970	rs6844176	C	T	0.435388	-0.0144	0.003	2.23e-08	304322
9222541	chr4	39366034	rs6851075	C	T	0.351889	0.0143	0.003	1.63e-07	304322
9222544	chr4	39366463	rs3736168	T	C	0.534791	0.018	0.003	2.22e-12	304322
9222552	chr4	39369476	rs62310771	T	C	0.45328	-0.0181	0.003	2.17e-12	304322
9222568	chr4	39373709	rs62310772	T	C	0.454274	-0.0185	0.003	6.33e-13	304322
9222580	chr4	39375785	rs13123782	A	C	0.455268	-0.0183	0.003	1.18e-12	304322
9222587	chr4	39376838	rs6531714	T	C	0.45328	-0.0184	0.003	8.84e-13	304322
9222607	chr4	39381734	rs6834187	G	T	0.45328	-0.0176	0.003	6.5e-12	304322
9222609	chr4	39382190	rs113551298	C	T	0.34493	0.014	0.003	3.39e-07	304322
9222613	chr4	39382819	rs113047398	C	T	0.343936	0.014	0.003	4.04e-07	304322
9222622	chr4	39384201	rs6823497	A	C	0.450298	-0.0174	0.003	1.3e-11	304322
9222654	chr4	39390320	rs10033019	A	G	0.452286	-0.0176	0.003	7.55e-12	304322
9222664	chr4	39392181	rs6842066	T	C	0.584493	0.0179	0.003	4.84e-12	304322
9222677	chr4	39393950	rs4975011	C	T	0.38171	0.0157	0.003	3.68e-09	304322
9222678	chr4	39394010	rs2381376	A	T	0.578529	0.0188	0.003	3.63e-13	304322
9222691	chr4	39395819	rs145478977	C	CTTCT	0.575547	0.0254	0.004	1.38e-08	100900
9222693	chr4	39396050	rs7662509	A	G	0.411531	-0.0185	0.003	8.98e-13	304322
9222702	chr4	39397005	rs6857705	C	T	0.577535	0.0188	0.003	3.17e-13	304322
9222711	chr4	39397784	rs12643682	C	T	0.577535	0.0189	0.003	2.18e-13	304322
9222724	chr4	39399378	rs13110790	A	G	0.577535	0.0219	0.003	1.6e-14	248421
9222731	chr4	39400905	rs7661596	T	C	0.573559	0.019	0.003	1.74e-13	304322
9222734	chr4	39401125	rs7686103	G	A	0.573559	0.019	0.003	1.6e-13	304322
9222737	chr4	39401623	rs59232578	A	G	0.379722	0.0161	0.003	1.6e-09	304322
9222740	chr4	39402111	rs33968162	T	C	0.577535	0.02	0.003	5.73e-14	287467
9222743	chr4	39402403	rs11937539	T	G	0.573559	0.0194	0.004	3.74e-07	139946
9222745	chr4	39402686	rs2381379	T	C	0.573559	0.0189	0.003	2.26e-13	304322
9222749	chr4	39402955	rs67152983	A	G	0.573559	0.019	0.003	1.95e-13	304322
9222750	chr4	39403252	rs13129401	G	A	0.573559	0.019	0.003	1.85e-13	304322
9222751	chr4	39403531	rs13135439	G	T	0.573559	0.019	0.003	1.96e-13	304322
9222752	chr4	39403620	rs13130101	T	A	0.573559	0.019	0.003	1.97e-13	304322
9222759	chr4	39404745	rs111408859	T	C	0.379722	0.0161	0.003	1.45e-09	304322
9222760	chr4	39404750	rs7686419	A	G	0.573559	0.0192	0.003	1.12e-13	304322
9222762	chr4	39404797	rs7687811	G	C	0.572565	0.0188	0.003	2.74e-13	304322
9222763	chr4	39404870	rs7686610	A	G	0.573559	0.019	0.003	1.91e-13	304322
9222764	chr4	39405367	rs13149518	C	T	0.577535	0.019	0.003	1.72e-13	304322
9222777	chr4	39408754	rs35704019	AT	A	0.410537	-0.0158	0.003	6.22e-07	204126
9222788	chr4	39409787	rs62310819	T	C	0.199801	-0.0149	0.003	4.63e-06	304322
9222793	chr4	39410764	rs73238581	A	C	0.363817	0.0154	0.003	1.01e-08	304322
9222795	chr4	39411290	rs12233688	T	C	0.356859	0.0157	0.003	6.05e-09	304322
9222798	chr4	39411640	rs142803549	T	C	0.106362	-0.0211	0.004	3.15e-07	304322
9222801	chr4	39412030	rs58015370	T	A	0.328032	0.0181	0.003	7.55e-10	267504
9222804	chr4	39412160	rs28712821	A	G	0.61332	0.0208	0.003	2.31e-15	304322
9222813	chr4	39413373	rs11940694	G	A	0.611332	0.0212	0.003	7.37e-16	304322
9222832	chr4	39416681	rs35510975	G	GA	0.373757	-0.019	0.003	5.2e-09	204126
9222836	chr4	39417345	rs35538052	A	G	0.375746	-0.0212	0.003	1.57e-15	304322
9222848	chr4	39419361	rs12639940	G	A	0.37674	-0.0211	0.003	1.93e-15	304322
9222854	chr4	39420622	rs13130794	C	T	0.37674	-0.021	0.003	2.72e-15	304322
9222855	chr4	39420704	rs13125440	G	A	0.37674	-0.021	0.003	2.84e-15	304322
9222856	chr4	39420885	rs79521669	T	TTAAAAA	0.37674	-0.0189	0.003	5.8e-09	204126
9222866	chr4	39422169	rs4975013	A	G	0.373757	-0.0208	0.003	4.97e-15	304322
9222877	chr4	39423275	rs34193645	TA	T	0.372763	-0.0187	0.003	1e-08	204126
9222879	chr4	39423628	rs13146907	G	A	0.373757	-0.0205	0.003	1.35e-14	304322
9222885	chr4	39424705	rs6531716	T	C	0.454274	-0.0175	0.003	1.15e-11	304322
9222895	chr4	39425581	rs2608817	T	C	0.617296	-0.0128	0.003	1.32e-06	304322
9222926	chr4	39428254	rs2608818	T	C	0.614314	-0.0126	0.003	1.87e-06	304322
9222974	chr4	39436529	rs2687963	A	G	0.693837	-0.0166	0.003	4.77e-09	304322
9222976	chr4	39436884	rs2608820	G	A	0.71173	-0.0163	0.003	1.44e-08	304322
9222980	chr4	39437644	rs4975015	C	T	0.202783	0.0174	0.003	6.43e-08	304322
9222982	chr4	39438099	rs4975016	T	C	0.202783	0.0172	0.003	1.01e-07	304322
9223068	chr4	39450178	rs2249177	A	G	0.510934	-0.0121	0.003	2.29e-06	304322
9223071	chr4	39450812	rs2687968	C	A	0.510934	-0.012	0.003	2.65e-06	304322
9223076	chr4	39451324	rs2687971	C	G	0.510934	-0.012	0.003	2.73e-06	304322
9223078	chr4	39451746	rs2608827	G	T	0.510934	-0.012	0.003	2.81e-06	304322
9223081	chr4	39452048	rs2687972	A	G	0.510934	-0.012	0.003	2.86e-06	304322
9223084	chr4	39452278	rs2608829	G	A	0.510934	-0.012	0.003	2.91e-06	304322
9223085	chr4	39452576	rs6838815	C	T	0.510934	-0.0119	0.003	3.31e-06	304322
9223099	chr4	39454772	rs1463478	A	G	0.510934	-0.012	0.003	3.12e-06	304322
9223103	chr4	39455302	rs1965260	C	G	0.510934	-0.012	0.003	3.15e-06	304322
9223143	chr4	39460353	rs3775076	A	G	0.347913	-0.0128	0.003	1.62e-06	304322
9223200	chr4	39470746	rs11096996	T	A	0.348907	-0.0127	0.003	1.92e-06	304322
9223205	chr4	39471222	rs2125314	A	T	0.348907	-0.0127	0.003	1.95e-06	304322
9223219	chr4	39472096	rs12501638	C	T	0.348907	-0.0127	0.003	2.01e-06	304322
9223231	chr4	39474195	rs6837580	T	C	0.349901	-0.0126	0.003	2.18e-06	304322
9223238	chr4	39475306	rs4975018	A	G	0.552684	-0.012	0.003	3.06e-06	304322
9223246	chr4	39476544	rs17618369	T	C	0.348907	-0.0126	0.003	2.12e-06	304322
9223253	chr4	39477326	rs11934814	T	C	0.348907	-0.0126	0.003	2.08e-06	304322
9223274	chr4	39480042	rs13144464	C	T	0.348907	-0.0126	0.003	2.25e-06	304322
9239363	chr4	42159523	rs55670101	G	T	0.0417495	0.0305	0.007	4.75e-06	304322
9541448	chr4	96929682	rs184508640	C	T	0.00497018	-0.113	0.022	1.71e-07	182934
9541653	chr4	96968793	rs141022549	G	A	0.00497018	-0.108	0.022	1.53e-06	184566
9542003	chr4	97027672	rs140572477	A	G	0.00596421	-0.137	0.022	7.99e-10	219752
9544791	chr4	97452667	rs143475242	T	C	0.00695825	-0.107	0.02	9.71e-08	212488
9544885	chr4	97473588	rs138283763	T	C	0.00596421	-0.121	0.021	7.09e-09	212488
9545240	chr4	97531741	rs144502847	A	T	0.00596421	-0.12	0.021	8.75e-09	212488
9545680	chr4	97607558	rs145329623	G	A	0.00596421	-0.124	0.021	3.24e-09	212488
9546055	chr4	97673484	rs148357035	C	T	0.00596421	-0.121	0.021	7.21e-09	219752
9546800	chr4	97823834	rs150955800	A	T	0.00596421	-0.124	0.02	1.14e-09	212488
9546811	chr4	97827128	rs138294646	G	C	0.00695825	-0.114	0.02	9.13e-09	212488
9546937	chr4	97854131	rs201845883	T	TC	0.00596421	-0.136	0.027	4.71e-07	139946
9548081	chr4	98039391	rs142038534	C	T	0.00695825	-0.129	0.021	9.59e-10	219752
9548304	chr4	98062910	rs140974931	A	T	0.00695825	-0.106	0.019	1.51e-08	210791
9549224	chr4	98179856	rs149127347	G	T	0.00596421	-0.122	0.021	3.38e-09	219687
9549504	chr4	98240201	rs140184756	G	A	0.00596421	-0.126	0.02	2.98e-10	227634
9549956	chr4	98346006	rs148037510	G	A	0.00596421	-0.122	0.019	2.93e-10	232739
9550097	chr4	98379287	rs141300829	C	A	0.00596421	-0.122	0.019	3.86e-10	232739
9550899	chr4	98543945	rs143092959	G	A	0.00596421	-0.12	0.017	4.1e-12	227155
9551449	chr4	98636615	rs846004	A	T	0.988072	0.0685	0.012	1.46e-08	294931
9551499	chr4	98646075	rs1919208	T	C	0.987078	0.0766	0.013	3.03e-09	294931
9551504	chr4	98646767	rs114026228	C	T	0.0129225	-0.131	0.014	3.24e-20	227155
9551767	chr4	98708866	rs193099203	T	C	0.0139165	-0.121	0.018	3.27e-11	139946
9551854	chr4	98723015	rs62325470	T	C	0.0149105	-0.0702	0.013	1.79e-07	292967
9552165	chr4	98769896	rs71612659	A	G	0.0695825	-0.0281	0.005	2.3e-07	299217
9552282	chr4	98783016	rs2141284	A	G	0.00894632	-0.113	0.017	2.47e-11	201096
9552334	chr4	98792199	rs144198753	T	C	0.0129225	-0.138	0.013	3.89e-26	244010
9552336	chr4	98792317	rs17028113	A	G	0.0437376	-0.0295	0.006	2.23e-06	304322
9552340	chr4	98793449	rs1373245	A	C	0.0447316	-0.0348	0.007	1.76e-06	211603
9552351	chr4	98796322	rs6835829	T	C	0.0437376	-0.0316	0.006	4.69e-07	304322
9552354	chr4	98796819	rs6836719	G	A	0.0447316	-0.0305	0.006	9.76e-07	304322
9552355	chr4	98797693	rs35197129	T	C	0.0427435	-0.0318	0.006	3.92e-07	304322
9552359	chr4	98798810	rs1867343	C	T	0.0437376	-0.0308	0.006	8.05e-07	304322
9552363	chr4	98799985	rs35680032	A	T	0.0417495	-0.0328	0.006	3.5e-07	304322
9552364	chr4	98800185	rs34067149	A	T	0.0427435	-0.0329	0.006	2e-07	304322
9552365	chr4	98800255	rs62323694	C	T	0.0417495	-0.0332	0.006	2.56e-07	304322
9552366	chr4	98800758	rs1373244	T	C	0.0407555	-0.0332	0.006	2.64e-07	304322
9552380	chr4	98802545	rs12641639	C	T	0.0407555	-0.033	0.006	2.79e-07	304322
9552388	chr4	98805164	rs1918741	T	C	0.0407555	-0.0332	0.006	2.56e-07	304322
9552391	chr4	98806071	rs143653868	A	C	0.0407555	-0.0332	0.006	2.59e-07	304322
9552399	chr4	98807125	rs12649579	A	G	0.0417495	-0.0332	0.006	2.53e-07	304322
9552401	chr4	98807322	rs34700224	G	A	0.0417495	-0.0332	0.006	2.52e-07	304322
9552410	chr4	98808585	rs62323700	A	G	0.0417495	-0.0331	0.006	2.74e-07	304322
9552413	chr4	98808873	rs56031708	G	C	0.0417495	-0.0331	0.006	2.82e-07	304322
9552424	chr4	98810715	rs12640793	C	G	0.0417495	-0.0331	0.006	2.66e-07	304322
9552434	chr4	98813381	rs35374451	A	C	0.0417495	-0.0334	0.006	2.07e-07	304322
9552446	chr4	98816302	rs1596416	G	T	0.957256	0.033	0.006	2.44e-07	304322
9552447	chr4	98816645	rs1838231	A	T	0.957256	0.0332	0.006	2.09e-07	304322
9552454	chr4	98817974	rs1596415	C	T	0.957256	0.0332	0.006	2.14e-07	304322
9552455	chr4	98818000	rs1838230	T	C	0.957256	0.0329	0.006	2.85e-07	304322
9552469	chr4	98822034	rs11097635	T	C	0.957256	0.0334	0.006	1.73e-07	304322
9552470	chr4	98822104	rs11097636	T	C	0.957256	0.0332	0.006	2.09e-07	304322
9552472	chr4	98822394	rs12331010	G	A	0.957256	0.0339	0.006	1.23e-07	304322
9552474	chr4	98822573	rs1562035	T	A	0.957256	0.0339	0.006	1.22e-07	304322
9552485	chr4	98824824	rs4235431	C	T	0.956262	0.0341	0.006	7.72e-08	304322
9552507	chr4	98827817	rs6843891	T	G	0.957256	0.0336	0.006	1.46e-07	304322
9552514	chr4	98829101	rs1596414	A	G	0.957256	0.0337	0.006	1.29e-07	304322
9552520	chr4	98830643	rs145441283	G	A	0.0129225	-0.14	0.013	1.51e-25	244010
9552548	chr4	98837981	rs4699680	A	G	0.957256	0.034	0.006	1.04e-07	304322
9552599	chr4	98852040	rs1160489	G	T	0.937376	0.0275	0.005	1.82e-07	304322
9552612	chr4	98854255	rs7665186	A	G	0.937376	0.0275	0.005	1.88e-07	304322
9552633	chr4	98858724	rs961757	G	C	0.937376	0.0273	0.005	2.09e-07	304322
9552636	chr4	98859240	rs6532769	T	C	0.936382	0.027	0.005	2.88e-07	304322
9552640	chr4	98859874	rs7677046	C	T	0.93837	0.0274	0.005	2.4e-07	304322
9552806	chr4	98887542	rs1813867	C	T	0.967197	0.0461	0.008	2.07e-09	304322
9553479	chr4	99019987	rs146788033	G	A	0.0248509	-0.11	0.011	4.39e-25	292967
9553744	chr4	99073254	rs29001570	C	T	0.00596421	-0.112	0.014	7.08e-16	304322
9554401	chr4	99145719	rs563433692	A	C	0.00298211	-0.222	0.046	1.39e-06	136176
9554413	chr4	99146962	rs116203444	C	T	0.0357853	-0.0759	0.01	4.13e-15	292967
9554689	chr4	99201759	rs11733695	A	G	0.00596421	-0.148	0.015	4.78e-22	299217
9554833	chr4	99234313	rs1154431	G	A	0.0337972	-0.0386	0.007	1.75e-07	304322
9555286	chr4	99318162	rs1229984	C	T	0.971173	0.131	0.008	4.24e-67	298072
9555309	chr4	99323064	rs3811802	G	A	0.465209	0.0173	0.003	1.43e-11	304322
9555313	chr4	99324332	rs1693439	G	A	0.950298	0.0281	0.005	1.34e-07	304322
9555321	chr4	99326194	rs2213041	A	C	0.146123	0.0226	0.003	3.97e-12	304322
9555324	chr4	99326452	rs78346552	G	A	0.0894632	0.0267	0.004	1.11e-11	304322
9555325	chr4	99326708	rs1789889	A	G	0.146123	0.0229	0.003	1.47e-12	304322
9555326	chr4	99327485	rs145452708	C	G	0.0159046	-0.155	0.013	5.32e-33	250747
9555329	chr4	99327770	rs2226898	T	A	0.146123	0.0229	0.003	1.45e-12	304322
9555332	chr4	99328569	rs138495951	A	G	0.0159046	-0.154	0.013	8.35e-33	250747
9555333	chr4	99328727	rs1789890	A	G	0.146123	0.0229	0.003	1.43e-12	304322
9555336	chr4	99329262	rs1789891	A	C	0.146123	0.0229	0.003	1.53e-12	304322
9555338	chr4	99329501	rs1789892	A	G	0.408549	0.0207	0.003	1.02e-15	304322
9555346	chr4	99331151	rs113659074	T	G	0.0785288	-0.0301	0.005	7.7e-09	304322
9555348	chr4	99331229	rs1229863	A	T	0.146123	0.0229	0.003	1.52e-12	304322
9555349	chr4	99331403	rs3114045	C	T	0.871769	0.0308	0.004	1.4e-15	304322
9555353	chr4	99332491	rs1154432	A	G	0.146123	0.0229	0.003	1.47e-12	304322
9555354	chr4	99332551	rs1154433	G	A	0.408549	0.0207	0.003	9.78e-16	304322
9555359	chr4	99333413	rs1154430	A	G	0.146123	0.0229	0.003	1.43e-12	304322
9555365	chr4	99335042	rs1229978	C	T	0.405567	0.0207	0.003	1.06e-15	304322
9555368	chr4	99335636	rs1662031	G	A	0.405567	0.0206	0.003	1.18e-15	304322
9555369	chr4	99335667	rs3098808	A	G	0.950298	0.0284	0.005	1.16e-07	304322
9555371	chr4	99335827	rs1789896	A	G	0.544732	-0.0142	0.003	2.96e-08	304322
9555374	chr4	99336275	rs3114046	C	T	0.950298	0.0282	0.005	1.13e-07	304322
9555377	chr4	99336750	rs2298753	C	T	0.0894632	0.0264	0.004	1.75e-11	304322
9555378	chr4	99336850	rs1612735	C	T	0.405567	0.0206	0.003	1.35e-15	304322
9555379	chr4	99336897	rs1693453	A	C	0.950298	0.0284	0.005	1.15e-07	304322
9555382	chr4	99337067	rs1391088	C	A	0.950298	0.0283	0.005	1.06e-07	304322
9555383	chr4	99337179	rs1789898	C	A	0.405567	0.0206	0.003	1.26e-15	304322
9555387	chr4	99337491	rs3910713	G	T	0.0894632	0.0266	0.004	1.13e-11	304322
9555388	chr4	99337518	rs1442479	C	T	0.405567	0.0207	0.003	1.16e-15	304322
9555389	chr4	99337524	rs1442480	C	A	0.405567	0.0207	0.003	1.16e-15	304322
9555390	chr4	99337560	rs1789900	T	A	0.404573	0.0201	0.003	6.4e-15	304322
9555391	chr4	99337890	rs1442481	G	A	0.405567	0.0206	0.003	1.18e-15	304322
9555393	chr4	99338194	rs1693456	A	G	0.405567	0.0207	0.003	1.13e-15	304322
9555396	chr4	99338684	rs1662060	C	T	0.405567	0.0206	0.003	1.44e-15	304322
9555397	chr4	99339014	rs1789902	T	C	0.404573	0.0206	0.003	1.48e-15	304322
9555399	chr4	99339117	rs1693476	C	T	0.404573	0.0206	0.003	1.5e-15	304322
9555400	chr4	99339221	rs1662059	C	A	0.404573	0.0206	0.003	1.52e-15	304322
9555401	chr4	99339388	rs62307295	A	C	0.0894632	0.0267	0.004	1.05e-11	304322
9555406	chr4	99339632	rs698	C	T	0.404573	0.0206	0.003	1.49e-15	304322
9555407	chr4	99339881	rs2298755	G	C	0.402584	0.0218	0.003	2.54e-14	248421
9555408	chr4	99339883	rs3216150	CA	C	0.403579	0.0216	0.004	1.55e-06	100900
9555409	chr4	99339963	rs3114047	G	A	0.950298	0.0283	0.005	1.26e-07	304322
9555410	chr4	99340059	rs3114048	A	G	0.404573	0.0206	0.003	1.56e-15	304322
9555411	chr4	99340095	rs35189763	A	C	0.0894632	0.0267	0.004	1.01e-11	304322
9555412	chr4	99340420	rs55753621	A	AT	0.402584	0.0227	0.004	4.75e-07	100900
9555413	chr4	99340795	rs1693471	A	G	0.404573	0.0207	0.003	1.13e-15	304322
9555414	chr4	99340884	rs1789903	G	C	0.404573	0.0206	0.003	1.6e-15	304322
9555415	chr4	99341085	rs141973904	T	C	0.0159046	-0.155	0.013	6.8e-33	250747
9555418	chr4	99341602	rs1662058	C	T	0.404573	0.0205	0.003	1.73e-15	304322
9555420	chr4	99341905	rs1693477	T	C	0.404573	0.0206	0.003	1.57e-15	304322
9555421	chr4	99342062	rs1789906	A	T	0.404573	0.0206	0.003	1.42e-15	304322
9555422	chr4	99342090	rs904093	C	T	0.404573	0.0207	0.003	1.17e-15	304322
9555423	chr4	99342095	rs904094	G	A	0.404573	0.0206	0.003	1.3e-15	304322
9555426	chr4	99342226	rs904095	G	A	0.404573	0.0206	0.003	1.51e-15	304322
9555427	chr4	99342257	rs1662057	C	T	0.404573	0.0206	0.003	1.45e-15	304322
9555428	chr4	99342260	rs1789908	T	A	0.404573	0.0206	0.003	1.52e-15	304322
9555430	chr4	99342427	rs904096	G	T	0.405567	0.0205	0.003	1.63e-15	304322
9555431	chr4	99342538	rs2866153	T	A	0.0894632	0.0267	0.004	1.05e-11	304322
9555432	chr4	99342558	rs1789910	G	A	0.404573	0.0205	0.003	1.62e-15	304322
9555434	chr4	99342605	rs1693480	C	G	0.404573	0.0205	0.003	1.75e-15	304322
9555435	chr4	99342621	rs1789911	C	T	0.404573	0.0205	0.003	1.7e-15	304322
9555436	chr4	99342677	rs1693481	T	C	0.404573	0.0206	0.003	1.56e-15	304322
9555438	chr4	99342785	rs1789912	T	C	0.404573	0.0206	0.003	1.5e-15	304322
9555441	chr4	99342808	rs1693482	T	C	0.404573	0.0205	0.003	1.73e-15	304322
9555446	chr4	99343463	rs1631460	C	G	0.404573	0.0205	0.003	1.81e-15	304322
9555447	chr4	99343789	rs1693483	C	T	0.404573	0.0206	0.003	1.52e-15	304322
9555448	chr4	99344079	rs1693424	G	C	0.404573	0.0205	0.003	1.88e-15	304322
9555449	chr4	99344168	rs1625439	A	C	0.404573	0.0205	0.003	1.97e-15	304322
9555450	chr4	99344191	rs1789913	G	A	0.404573	0.0206	0.003	1.42e-15	304322
9555453	chr4	99344358	rs62307297	A	G	0.404573	0.0205	0.003	1.94e-15	304322
9555454	chr4	99344393	rs62307298	G	C	0.404573	0.0187	0.003	2.68e-09	204126
9555455	chr4	99344446	rs1789914	T	G	0.404573	0.0184	0.003	4.66e-09	204126
9555459	chr4	99344669	rs34551784	TAACTC	T	0.404573	0.0194	0.004	6.09e-08	156801
9555462	chr4	99344955	rs1693425	T	C	0.404573	0.0205	0.003	1.91e-15	304322
9555467	chr4	99345173	rs1693426	G	A	0.404573	0.0205	0.003	1.81e-15	304322
9555471	chr4	99345426	rs1662053	C	A	0.404573	0.0205	0.003	1.8e-15	304322
9555472	chr4	99345478	rs1662052	G	A	0.404573	0.0205	0.003	1.83e-15	304322
9555473	chr4	99345539	rs1789916	A	G	0.404573	0.0205	0.003	1.79e-15	304322
9555474	chr4	99345670	rs1693427	C	T	0.404573	0.0205	0.003	1.69e-15	304322
9555475	chr4	99345774	rs1693428	T	A	0.404573	0.0205	0.003	1.76e-15	304322
9555476	chr4	99345866	rs62307318	A	G	0.0894632	0.0268	0.004	8.79e-12	304322
9555477	chr4	99345999	rs6532815	G	A	0.0805169	-0.0299	0.005	9.85e-09	304322
9555478	chr4	99346007	rs1789917	A	G	0.404573	0.0205	0.003	2.18e-15	304322
9555480	chr4	99346082	rs1662051	A	C	0.404573	0.0205	0.003	2.13e-15	304322
9555482	chr4	99346511	rs1693430	T	C	0.404573	0.0188	0.003	2.23e-09	204126
9555484	chr4	99346562	rs1789919	G	A	0.404573	0.0206	0.003	1.25e-15	304322
9555485	chr4	99346892	rs1693431	G	T	0.404573	0.0205	0.003	1.63e-15	304322
9555486	chr4	99346974	rs3762896	T	C	0.259443	-0.0166	0.003	2.46e-08	304322
9555487	chr4	99346975	rs33988198	C	A	0.0894632	0.0268	0.004	8.29e-12	304322
9555489	chr4	99347396	rs4147542	C	T	0.259443	-0.0168	0.003	1.67e-08	304322
9555490	chr4	99347445	rs34178057	C	A	0.0894632	0.0269	0.004	8e-12	304322
9555491	chr4	99347596	rs34736030	AATTTAT	A	0.405567	0.022	0.004	9.42e-07	100900
9555495	chr4	99347888	rs17526590	A	G	0.0894632	0.0268	0.004	8.44e-12	304322
9555506	chr4	99349450	rs283415	T	C	0.574553	-0.0169	0.003	5.28e-11	304322
9555508	chr4	99349661	rs35081954	CTG	C	0.404573	0.0196	0.004	4.29e-08	156801
9555512	chr4	99349851	rs35920708	T	TA	0.404573	0.0197	0.004	3.99e-08	156801
9555513	chr4	99350149	rs1629270	G	A	0.404573	0.0205	0.003	2.01e-15	304322
9555517	chr4	99350692	rs1662049	T	C	0.404573	0.0199	0.003	1.27e-14	304322
9555518	chr4	99350875	rs1662048	C	T	0.404573	0.0197	0.003	2.41e-14	304322
9555523	chr4	99350990	rs6846835	C	T	0.259443	-0.0167	0.003	2.04e-08	304322
9555525	chr4	99351140	rs142139141	CA	C	0.0884692	0.0298	0.005	2.01e-08	156801
9555527	chr4	99351793	rs17586023	G	A	0.0894632	0.0268	0.004	8.41e-12	304322
9555529	chr4	99352013	rs34761493	A	G	0.0795229	-0.0301	0.005	7.45e-09	304322
9555530	chr4	99352016	rs11936869	G	C	0.259443	-0.0167	0.003	2.17e-08	304322
9555531	chr4	99352211	rs35221936	GACTTA	G	0.404573	0.0192	0.004	8.42e-08	156801
9555533	chr4	99353000	rs4147541	C	G	0.259443	-0.0167	0.003	2.06e-08	304322
9555535	chr4	99353129	rs1789924	T	C	0.404573	0.0199	0.003	1.35e-14	304322
9555537	chr4	99353307	rs34774688	T	A	0.0894632	0.0268	0.004	8.18e-12	304322
9555540	chr4	99353414	rs17586163	C	T	0.0904573	0.0265	0.004	1.5e-11	304322
9555541	chr4	99353592	rs11499823	G	A	0.0894632	0.0269	0.004	7.75e-12	304322
9555542	chr4	99353739	rs1629838	A	G	0.404573	0.0199	0.003	1.29e-14	304322
9555543	chr4	99353826	rs11499824	T	C	0.259443	-0.0167	0.003	2.29e-08	304322
9555545	chr4	99354148	rs2584453	G	C	0.403579	0.0199	0.003	1.28e-14	304322
9555548	chr4	99354588	rs1789925	C	T	0.404573	0.0199	0.003	1.15e-14	304322
9555551	chr4	99354745	rs1693469	A	G	0.404573	0.0199	0.003	1.09e-14	304322
9555557	chr4	99355614	rs78744403	A	G	0.0894632	0.0268	0.004	9.33e-12	304322
9555560	chr4	99355779	rs11499826	A	G	0.404573	0.0175	0.003	2.52e-08	204126
9555561	chr4	99355853	rs4093924	C	T	0.112326	0.0222	0.004	6.22e-09	148225
9555562	chr4	99355957	rs283408	T	G	0.573559	-0.0171	0.003	2.58e-11	304322
9555563	chr4	99356275	rs10006545	A	G	0.257455	-0.0168	0.003	1.66e-08	304322
9555564	chr4	99356280	rs2453980	T	C	0.405567	0.02	0.003	8.83e-15	304322
9555565	chr4	99356401	rs11499828	C	T	0.0894632	0.0269	0.004	7.57e-12	304322
9555570	chr4	99357540	rs4699741	C	T	0.0795229	-0.0293	0.005	2.23e-08	304322
9555573	chr4	99358090	rs980972	A	C	0.404573	0.02	0.003	9.89e-15	304322
9555575	chr4	99358301	rs62307321	C	T	0.0924453	0.0269	0.004	4.06e-12	304322
9555576	chr4	99358332	rs1693470	A	G	0.404573	0.0199	0.003	1.1e-14	304322
9555577	chr4	99358527	rs1662039	A	G	0.404573	0.0199	0.003	1.23e-14	304322
9555578	chr4	99358667	rs2851300	T	C	0.404573	0.0199	0.003	1.1e-14	304322
9555581	chr4	99358732	rs78234152	A	G	0.0924453	0.027	0.004	3.48e-12	304322
9555583	chr4	99358884	rs1234584	C	G	0.404573	0.0199	0.003	1.19e-14	304322
9555584	chr4	99358950	rs1662021	C	T	0.404573	0.0199	0.003	1.27e-14	304322
9555585	chr4	99358953	rs1662020	C	T	0.404573	0.0199	0.003	1.2e-14	304322
9555590	chr4	99359643	rs62307322	A	G	0.0924453	0.0269	0.004	4.08e-12	304322
9555592	chr4	99359910	rs113909752	T	C	0.0795229	-0.0304	0.005	6.12e-09	304322
9555593	chr4	99359921	rs12649804	C	T	0.258449	-0.0162	0.003	7.32e-08	304322
9555594	chr4	99359977	rs1238015	C	T	0.403579	0.0199	0.003	1.11e-14	304322
9555595	chr4	99359988	rs115179961	T	C	0.0795229	-0.0294	0.005	2.29e-08	304322
9555596	chr4	99360002	rs1235415	A	G	0.404573	0.0181	0.003	8.99e-09	204126
9555602	chr4	99360237	rs111405931	A	C	0.082505	-0.0292	0.005	1.64e-08	304322
9555608	chr4	99360477	rs1229858	G	A	0.404573	0.02	0.003	1.06e-14	304322
9555609	chr4	99360551	rs1229857	T	C	0.404573	0.021	0.003	2.18e-13	248421
9555610	chr4	99360736	rs10031168	C	T	0.258449	-0.0167	0.003	2.2e-08	304322
9555611	chr4	99360748	rs1229856	C	G	0.404573	0.0199	0.003	1.16e-14	304322
9555612	chr4	99360946	rs4699743	A	G	0.082505	-0.0292	0.005	1.8e-08	304322
9555614	chr4	99361104	rs62307323	T	C	0.0924453	0.0271	0.004	3.31e-12	304322
9555615	chr4	99361105	rs147851155	A	G	0.0795229	-0.0294	0.005	2.24e-08	304322
9555616	chr4	99361138	rs1229855	G	A	0.404573	0.0199	0.003	1.16e-14	304322
9555618	chr4	99361393	rs1229854	T	C	0.403579	0.0199	0.003	1.16e-14	304322
9555619	chr4	99361434	rs62307324	G	C	0.0914513	0.0271	0.004	3.07e-12	304322
9555631	chr4	99362668	rs1229851	T	C	0.404573	0.02	0.003	9.24e-15	304322
9555638	chr4	99363641	rs56109716	G	A	0.0924453	0.0271	0.004	3.05e-12	304322
9555642	chr4	99363991	rs1154435	A	G	0.404573	0.02	0.003	9.16e-15	304322
9555647	chr4	99364615	rs56009681	T	A	0.0924453	0.0289	0.004	4.14e-11	248421
9555649	chr4	99364730	rs1154438	A	G	0.404573	0.02	0.003	9.31e-15	304322
9555651	chr4	99364928	rs2165670	A	G	0.0924453	0.0272	0.004	2.69e-12	304322
9555653	chr4	99365076	rs1154439	T	C	0.404573	0.02	0.003	1.05e-14	304322
9555657	chr4	99365290	rs1154440	A	G	0.404573	0.0199	0.003	1.1e-14	304322
9555658	chr4	99365382	rs7692041	T	C	0.082505	-0.0294	0.005	1.49e-08	304322
9555660	chr4	99365537	rs62305761	A	G	0.0924453	0.0273	0.004	2.53e-12	304322
9555662	chr4	99366021	rs1229973	T	C	0.404573	0.0199	0.003	1.1e-14	304322
9555664	chr4	99366090	rs62305762	C	T	0.0924453	0.0273	0.004	2.45e-12	304322
9555666	chr4	99366655	rs1583974	G	C	0.404573	0.0201	0.003	7.72e-15	304322
9555668	chr4	99366692	rs1154442	T	C	0.404573	0.0198	0.003	1.89e-14	304322
9555669	chr4	99366726	rs1583973	T	C	0.0924453	0.0274	0.004	1.89e-12	304322
9555672	chr4	99366932	rs1154444	A	T	0.404573	0.0199	0.003	1.18e-14	304322
9555674	chr4	99367159	rs78336107	G	C	0.0924453	0.0273	0.004	2.12e-12	304322
9555675	chr4	99367364	rs1154445	G	T	0.404573	0.0198	0.003	1.5e-14	304322
9555676	chr4	99367622	rs148554860	A	AGAAT	0.404573	0.0193	0.004	7.45e-08	156801
9555679	chr4	99367877	rs1154447	T	G	0.404573	0.0198	0.003	1.48e-14	304322
9555681	chr4	99368248	rs62305763	T	C	0.0924453	0.0272	0.004	2.15e-12	304322
9555683	chr4	99368735	rs62305764	G	T	0.0924453	0.0273	0.004	2.34e-12	304322
9555684	chr4	99368827	rs1837934	A	C	0.0795229	-0.0292	0.005	3.12e-08	304322
9555686	chr4	99369122	rs72681920	A	C	0.0795229	-0.0293	0.005	2.59e-08	304322
9555688	chr4	99369171	rs56390365	T	A	0.0924453	0.0273	0.004	2.29e-12	304322
9555689	chr4	99369183	rs12644388	T	A	0.258449	-0.0159	0.003	1.16e-07	304322
9555690	chr4	99369463	rs55695526	G	C	0.0924453	0.027	0.004	3.91e-12	304322
9555691	chr4	99369658	rs62305780	G	C	0.0924453	0.0287	0.004	5.92e-11	248421
9555693	chr4	99369963	rs1302808	A	C	0.167992	0.0228	0.003	2.94e-13	304322
9555707	chr4	99371952	rs62305782	T	C	0.110338	0.0224	0.004	5.27e-09	304322
9555709	chr4	99372043	rs62305783	T	C	0.0914513	0.0225	0.004	2.66e-08	304322
9555711	chr4	99372151	rs35111578	A	T	0.117296	0.0215	0.004	8.97e-09	304322
9555712	chr4	99372160	rs36076325	A	G	0.117296	0.0213	0.004	1.25e-08	304322
9555713	chr4	99372224	rs34192395	T	G	0.117296	0.0211	0.004	1.4e-08	304322
9555714	chr4	99372339	rs34076947	A	G	0.117296	0.0211	0.004	1.49e-08	304322
9555715	chr4	99372379	rs36041917	G	A	0.117296	0.0209	0.004	1.88e-08	304322
9555716	chr4	99372385	rs35002104	T	C	0.117296	0.0209	0.004	1.93e-08	304322
9555717	chr4	99372443	rs34144181	T	C	0.117296	0.0211	0.004	1.57e-08	304322
9555719	chr4	99372522	rs34576135	C	T	0.117296	0.021	0.004	1.67e-08	304322
9555720	chr4	99372583	rs35302924	T	C	0.117296	0.0209	0.004	1.92e-08	304322
9555721	chr4	99372648	rs34750774	G	T	0.117296	0.0209	0.004	2.01e-08	304322
9555740	chr4	99373890	rs13121469	T	C	0.117296	0.0213	0.004	1.11e-08	304322
9555741	chr4	99374083	rs56279505	A	T	0.0964215	0.0214	0.004	4.61e-08	304322
9555748	chr4	99374706	rs6827898	A	G	0.117296	0.0212	0.004	1.15e-08	304322
9555756	chr4	99375245	rs34980886	A	T	0.117296	0.021	0.004	1.65e-08	304322
9555776	chr4	99377236	rs13110291	G	A	0.117296	0.0213	0.004	1e-08	304322
9555777	chr4	99377241	rs56899508	T	G	0.117296	0.0213	0.004	1e-08	304322
9555800	chr4	99379308	rs12505678	C	T	0.124254	-0.0195	0.004	1.01e-06	304322
9555801	chr4	99379393	rs12501721	A	C	0.124254	-0.0195	0.004	1.01e-06	304322
9555804	chr4	99379539	rs1579752	T	G	0.117296	0.0213	0.004	1.08e-08	304322
9555808	chr4	99379969	rs1826907	C	A	0.117296	0.0213	0.004	9.7e-09	304322
9555811	chr4	99380087	rs1826908	C	T	0.0914513	0.0216	0.004	3.79e-08	304322
9555817	chr4	99380493	rs72681931	C	T	0.124254	-0.0195	0.004	9.92e-07	304322
9555819	chr4	99380543	rs35864506	G	T	0.117296	0.0213	0.004	1.02e-08	304322
9555823	chr4	99381049	rs17028896	T	A	0.083499	0.0201	0.004	1.08e-06	304322
9555833	chr4	99381861	rs2584456	A	G	0.875746	0.0194	0.004	1.15e-06	304322
9555838	chr4	99382344	rs2851292	T	G	0.875746	0.0194	0.004	1.06e-06	304322
9555839	chr4	99382385	rs2646008	T	C	0.875746	0.0195	0.004	1e-06	304322
9555843	chr4	99383009	rs2584457	A	T	0.875746	0.0194	0.004	1.05e-06	304322
9555847	chr4	99383373	rs1372679	T	C	0.0914513	0.0212	0.004	6.13e-08	304322
9555848	chr4	99383388	rs1372680	A	C	0.0964215	0.0211	0.004	6.65e-08	304322
9555852	chr4	99384236	rs10516440	G	A	0.117296	0.0213	0.004	9.27e-09	304322
9555856	chr4	99384772	rs2584458	G	A	0.875746	0.0197	0.004	7.41e-07	304322
9555857	chr4	99384863	rs56912059	T	A	0.11829	0.0212	0.004	1.21e-08	304322
9555865	chr4	99386221	rs2851293	T	C	0.875746	0.0198	0.004	6.73e-07	304322
9555866	chr4	99386273	rs73832804	G	A	0.0974155	0.0211	0.004	5.88e-08	304322
9555868	chr4	99386578	rs2646013	T	C	0.875746	0.0198	0.004	6.78e-07	304322
9555869	chr4	99386631	rs2646012	C	G	0.875746	0.0198	0.004	6.78e-07	304322
9555876	chr4	99388008	rs73832805	A	G	0.0974155	0.0211	0.004	6.24e-08	304322
9555884	chr4	99390100	rs6812790	A	C	0.11829	0.0211	0.004	1.33e-08	304322
9555892	chr4	99391552	rs34361428	C	G	0.11829	0.0206	0.004	5.89e-07	248421
9555893	chr4	99391600	rs13138907	A	C	0.11829	0.0211	0.004	1.38e-08	304322
9555898	chr4	99391862	rs2851294	C	T	0.877734	0.0197	0.004	3.33e-06	267504
9555905	chr4	99392839	rs2851017	T	C	0.877734	0.0194	0.004	1.06e-06	304322
9555910	chr4	99394171	rs6857127	T	A	0.877734	0.0183	0.004	1.74e-06	304322
9555911	chr4	99394684	rs6835524	C	T	0.877734	0.0196	0.004	8.76e-07	304322
9555914	chr4	99394824	rs12508928	T	A	0.11829	0.0211	0.004	1.36e-08	304322
9555917	chr4	99395495	rs2584459	A	G	0.877734	0.0194	0.004	1.04e-06	304322
9555920	chr4	99395885	rs12510050	T	A	0.11829	0.0211	0.004	1.45e-08	304322
9555928	chr4	99396912	rs7667079	T	C	0.11829	0.0211	0.004	1.37e-08	304322
9555929	chr4	99396942	rs7667212	T	C	0.11829	0.0213	0.004	1.01e-08	304322
9555932	chr4	99397176	rs6532816	T	C	0.11829	0.0211	0.004	1.35e-08	304322
9555940	chr4	99398113	rs2197147	G	C	0.877734	0.0195	0.004	9.51e-07	304322
9555943	chr4	99398605	rs1583977	A	T	0.11829	0.021	0.004	1.51e-08	304322
9555944	chr4	99398649	rs2654834	A	G	0.875746	0.0197	0.004	7.47e-07	304322
9555948	chr4	99399386	rs2851016	G	C	0.878728	0.0191	0.004	1.68e-06	304322
9555952	chr4	99400286	rs4699748	A	G	0.119284	0.0209	0.004	1.82e-08	304322
9555954	chr4	99400416	rs2584461	C	T	0.879722	0.0192	0.004	1.52e-06	304322
9555956	chr4	99400949	rs17028965	T	C	0.120278	-0.0195	0.004	1.21e-06	304322
9556233	chr4	99449527	rs200191165	GT	G	0.00994036	-0.157	0.022	4.97e-13	100900
9556379	chr4	99474257	rs148915469	C	A	0.0248509	-0.0426	0.009	1.32e-06	304322
9556402	chr4	99478486	rs146022132	C	T	0.0248509	-0.0427	0.009	1.25e-06	304322
9556436	chr4	99485464	rs113445331	A	T	0.0248509	-0.0431	0.009	9.74e-07	304322
9556446	chr4	99486407	rs111501847	T	G	0.0248509	-0.0431	0.009	9.64e-07	304322
9556452	chr4	99487817	rs111466094	T	C	0.0248509	-0.0433	0.009	8.31e-07	304322
9556491	chr4	99493168	rs181163639	C	A	0.0248509	-0.0468	0.009	3.37e-07	267504
9556492	chr4	99493170	rs184626578	G	A	0.0248509	-0.0445	0.009	5.61e-07	304322
9556493	chr4	99493172	rs188895182	G	A	0.0248509	-0.0432	0.009	9.65e-07	304322
9556499	chr4	99493408	rs150918939	T	G	0.0248509	-0.0434	0.009	7.83e-07	304322
9556500	chr4	99493743	rs150052475	C	A	0.0248509	-0.0432	0.009	9.43e-07	304322
9556501	chr4	99493872	rs190653003	A	G	0.0248509	-0.0453	0.009	5.99e-07	267504
9556502	chr4	99494080	rs146748718	T	C	0.0248509	-0.0432	0.009	9.37e-07	304322
9556505	chr4	99494326	rs143722705	G	A	0.0248509	-0.0432	0.009	9.51e-07	304322
9556535	chr4	99497196	rs145234718	C	T	0.0248509	-0.0434	0.009	8.07e-07	304322
9556544	chr4	99498582	rs111569429	C	T	0.0248509	-0.0436	0.009	7.2e-07	304322
9556626	chr4	99511426	rs112790221	C	T	0.0258449	-0.0483	0.009	1.89e-07	248421
9556801	chr4	99530624	rs188726265	T	C	0.00994036	-0.114	0.014	4.51e-16	256997
9556901	chr4	99544416	rs543669349	G	T	0.00994036	-0.102	0.018	6.69e-09	209030
9556957	chr4	99553022	rs147825380	C	A	0.00994036	-0.12	0.014	4.44e-17	256997
9557490	chr4	99631696	rs79660771	T	A	0.0208748	-0.0468	0.01	8.58e-07	248421
9557702	chr4	99667670	rs148960385	A	G	0.00994036	-0.122	0.015	9.56e-17	220179
9557794	chr4	99687642	rs150848708	A	G	0.00994036	-0.122	0.015	9.47e-17	220179
9559039	chr4	99911407	rs140280172	A	C	0.00596421	-0.104	0.016	8.51e-11	197074
9559108	chr4	99929131	rs150208378	T	C	0.00596421	-0.105	0.016	6.68e-11	197074
9559266	chr4	99963963	rs148382129	T	C	0.00596421	-0.104	0.016	4.73e-11	213929
9559421	chr4	99998097	rs150021439	T	C	0.00596421	-0.105	0.016	1e-10	197074
9649537	chr5	115591625	rs59214011	C	T	0.026839	-0.0375	0.008	1.69e-06	302690
9649673	chr5	115623626	rs76201878	T	G	0.026839	-0.035	0.008	4.24e-06	304322
9750661	chr5	132904247	rs12513758	G	C	0.145129	-0.0192	0.004	3.43e-06	211603
9750722	chr5	132912883	rs56353702	G	A	0.145129	-0.0192	0.004	3.45e-06	211603
9870610	chr5	156474993	rs55872084	T	G	0.22664	0.0155	0.003	6.71e-07	304322
9870657	chr5	156482063	rs17638584	T	G	0.225646	0.0148	0.003	2.2e-06	304322
9895851	chr5	161127313	rs115854166	G	A	0.0168986	0.0435	0.009	3.98e-06	248421
10022757	chr5	19978017	rs13186572	T	C	0.473161	-0.0132	0.003	6.46e-07	287467
10184947	chr5	51294361	rs7349819	T	G	0.405567	-0.012	0.003	3.05e-06	304322
10184977	chr5	51299599	rs1501985	C	T	0.400596	-0.0121	0.003	2.83e-06	304322
10185010	chr5	51304343	rs10066412	T	A	0.400596	-0.012	0.003	3.27e-06	304322
10185116	chr5	51324883	rs62366884	A	G	0.206759	-0.0154	0.003	4.85e-07	304322
10185138	chr5	51329204	rs2405154	G	A	0.400596	-0.0123	0.003	1.93e-06	304322
10185142	chr5	51329996	rs73100712	G	A	0.192843	-0.0144	0.003	4.2e-06	304322
10185144	chr5	51330196	rs7735892	C	G	0.192843	-0.0144	0.003	4.05e-06	304322
10185164	chr5	51335777	rs62366893	T	C	0.203777	-0.015	0.003	9.2e-07	304322
10185176	chr5	51337163	rs6449585	G	A	0.400596	-0.0121	0.003	2.67e-06	304322
10185181	chr5	51338943	rs6414788	C	T	0.400596	-0.0122	0.003	2.13e-06	304322
10185188	chr5	51339809	rs10037522	C	A	0.400596	-0.0122	0.003	2.36e-06	304322
10185192	chr5	51340816	rs7702670	T	C	0.400596	-0.0122	0.003	2.24e-06	304322
10185204	chr5	51344580	rs6884007	T	C	0.205765	-0.0152	0.003	5.66e-07	304322
10185208	chr5	51345320	rs7706482	T	A	0.191849	-0.0146	0.003	3.6e-06	304322
10185209	chr5	51345350	rs7725003	G	C	0.204771	-0.0155	0.003	4.1e-07	304322
10185223	chr5	51348621	rs2195406	G	C	0.399602	-0.0122	0.003	2.43e-06	304322
10185224	chr5	51348764	rs62366921	A	G	0.191849	-0.0144	0.003	4.35e-06	304322
10185233	chr5	51350811	rs6873196	C	T	0.191849	-0.0144	0.003	4.51e-06	304322
10185240	chr5	51351516	rs9687742	C	T	0.399602	-0.012	0.003	3.53e-06	304322
10185246	chr5	51352211	rs62366923	T	C	0.202783	-0.0152	0.003	6.13e-07	304322
10185266	chr5	51356860	rs6867206	C	T	0.400596	-0.0122	0.003	2.23e-06	304322
10185269	chr5	51356989	rs6881501	A	G	0.399602	-0.0123	0.003	2.05e-06	304322
10185272	chr5	51357801	rs6872771	C	T	0.400596	-0.0121	0.003	2.65e-06	304322
10185293	chr5	51361019	rs2217316	A	G	0.399602	-0.0122	0.003	2.29e-06	304322
10391268	chr5	91874575	rs12516779	C	T	0.0695825	-0.0228	0.005	2.69e-06	302690
10393506	chr5	92391453	rs115484071	G	A	0.0228628	-0.0404	0.009	4e-06	291335
10458320	chr6	104576174	rs1766605	C	T	0.310139	-0.0126	0.003	4.48e-06	304322
10562313	chr6	1239983	rs62387196	G	A	0.0576541	0.0249	0.005	3.64e-06	304322
10562487	chr6	1240253	rs75590005	T	G	0.05666	0.0269	0.005	6.17e-07	304322
10682108	chr6	148063221	rs55912985	T	G	0.0427435	0.0251	0.005	3.79e-06	296440
10887782	chr6	28332559	rs17312661	G	A	0.157058	-0.0168	0.004	2.55e-06	304322
10887933	chr6	28357424	rs6921919	G	C	0.198807	-0.0178	0.003	7.52e-08	304322
10887934	chr6	28357531	rs6922111	T	C	0.198807	-0.0178	0.003	7.92e-08	304322
10887977	chr6	28364041	rs35875412	T	C	0.188867	-0.0168	0.003	8.48e-07	304322
10888254	chr6	28408074	rs16901847	A	G	0.194831	-0.0165	0.003	1.25e-06	304322
10888398	chr6	28432518	rs7765989	C	T	0.194831	-0.0162	0.003	1.97e-06	304322
10888401	chr6	28432761	rs7766356	C	T	0.159046	-0.0173	0.004	1.26e-06	304322
10888495	chr6	28447190	rs16894116	T	G	0.194831	-0.016	0.003	2.33e-06	304322
10888668	chr6	28477508	rs34446162	C	CT	0.16004	-0.0204	0.004	4.2e-06	204126
10898909	chr6	29772700	rs1610638	T	C	0.135189	-0.0179	0.004	4.48e-06	256997
10899797	chr6	29803844	rs1610660	G	C	0.135189	-0.0179	0.004	4.87e-06	256997
10900840	chr6	29850885	rs2734985	C	T	0.192843	-0.0149	0.003	2.27e-06	304322
10900843	chr6	29850939	rs2523762	G	A	0.192843	-0.015	0.003	2.05e-06	304322
10900845	chr6	29850967	rs2517870	A	C	0.192843	-0.015	0.003	2.1e-06	304322
10900852	chr6	29851316	rs2523759	G	A	0.196819	-0.0147	0.003	2.89e-06	304322
10900853	chr6	29851421	rs2523758	G	A	0.190855	-0.0152	0.003	1.86e-06	304322
10900861	chr6	29851548	rs2517869	T	C	0.193837	-0.0148	0.003	3.78e-06	304322
10900863	chr6	29851561	rs2517868	A	C	0.189861	-0.0152	0.003	2.12e-06	304322
10900868	chr6	29851764	rs7451408	A	C	0.193837	-0.0147	0.003	4.27e-06	304322
10900869	chr6	29851777	rs1317834	C	T	0.193837	-0.0148	0.003	3.57e-06	304322
10900877	chr6	29851918	rs7451468	C	G	0.193837	-0.0168	0.003	8.17e-07	267504
10900878	chr6	29851964	rs3892860	G	A	0.192843	-0.0148	0.003	3.92e-06	304322
10900880	chr6	29852036	rs2428509	A	G	0.192843	-0.0147	0.003	4.32e-06	304322
10900885	chr6	29852257	rs2508051	C	T	0.197813	-0.0146	0.003	3.36e-06	304322
10900888	chr6	29852393	rs9258606	C	G	0.197813	-0.015	0.003	2.05e-06	304322
10900895	chr6	29852476	rs9258610	A	G	0.197813	-0.015	0.003	2.02e-06	304322
10900900	chr6	29852612	rs5013088	C	T	0.197813	-0.015	0.003	2.07e-06	304322
10900903	chr6	29852710	rs5013091	C	G	0.197813	-0.015	0.003	2.02e-06	304322
10900905	chr6	29852717	rs5013092	A	T	0.197813	-0.015	0.003	1.97e-06	304322
10900909	chr6	29852809	rs5013093	T	C	0.197813	-0.0149	0.003	2.46e-06	304322
10900910	chr6	29852810	rs5013094	G	A	0.197813	-0.0149	0.003	2.49e-06	304322
10900911	chr6	29852861	rs9258621	C	A	0.197813	-0.0149	0.003	2.17e-06	304322
10900913	chr6	29852893	rs3128910	C	T	0.197813	-0.0149	0.003	2.07e-06	304322
10900915	chr6	29853054	rs2734984	C	T	0.197813	-0.0149	0.003	2.27e-06	304322
10900938	chr6	29853607	rs2247719	T	A	0.197813	-0.0151	0.003	1.52e-06	304322
10900950	chr6	29853915	rs2734981	A	G	0.199801	-0.0151	0.003	1.62e-06	304322
10900954	chr6	29854119	rs2734980	A	G	0.197813	-0.0193	0.004	2.16e-07	219537
10900957	chr6	29854205	rs2517861	T	C	0.197813	-0.015	0.003	1.76e-06	304322
10900964	chr6	29854354	rs9258645	G	A	0.197813	-0.015	0.003	2.01e-06	304322
10900981	chr6	29854744	rs2517860	G	A	0.197813	-0.0192	0.004	2.73e-07	219537
10900984	chr6	29854794	rs2517859	A	G	0.197813	-0.0149	0.003	2.29e-06	304322
10900998	chr6	29855178	rs3094173	A	G	0.197813	-0.0145	0.003	3.91e-06	304322
10901017	chr6	29856023	rs2517850	T	G	0.197813	-0.0192	0.004	2.67e-07	219537
10901037	chr6	29856563	rs9258690	C	G	0.197813	-0.0191	0.004	3.05e-07	219537
10901137	chr6	29860658	rs1611703	G	A	0.127237	-0.0173	0.004	2.86e-06	304322
10901168	chr6	29861815	rs1611718	A	C	0.131213	-0.0168	0.004	4.98e-06	304322
10901183	chr6	29862432	rs1611721	G	A	0.131213	-0.0169	0.004	4.69e-06	304322
10901195	chr6	29862893	rs1611725	A	G	0.131213	-0.0169	0.004	4.64e-06	304322
10901197	chr6	29862948	rs1611727	A	G	0.131213	-0.0169	0.004	4.67e-06	304322
10901212	chr6	29863641	rs1611736	G	C	0.131213	-0.0169	0.004	4.53e-06	304322
10901221	chr6	29864037	rs1611740	A	G	0.131213	-0.0169	0.004	4.93e-06	304322
11122231	chr6	6566690	rs9379043	C	T	0.416501	0.0124	0.003	2.56e-06	304322
11122344	chr6	6568789	rs2039510	A	G	0.416501	0.0124	0.003	2.28e-06	304322
11122431	chr6	6569874	rs1999261	T	C	0.416501	0.0121	0.003	4.33e-06	304322
11122477	chr6	6570462	rs12055490	T	A	0.303181	-0.0133	0.003	1.61e-06	304322
11122490	chr6	6570655	rs9405940	A	G	0.414513	0.012	0.003	4.74e-06	304322
11122510	chr6	6571029	rs10458092	C	T	0.405567	0.0122	0.003	4e-06	304322
11122530	chr6	6571308	rs9379044	A	G	0.304175	-0.0133	0.003	1.73e-06	304322
[truncated: 547 more rows]

## Sheet: S2
SmkInit_exposure
	CHR	POS	RSID	EFFECT_ALLELE	OTHER_ALLELE	AF_1000G	BETA	SE	P	N
34	chr10	10000678	rs10905649	T	C	0.493042	-0.011	0.002	3.71e-06	357235
55	chr10	10000931	rs6602390	G	A	0.493042	-0.011	0.002	3.56e-06	357235
73	chr10	10001196	rs7920501	A	T	0.492048	-0.0111	0.002	3.21e-06	357235
95	chr10	10001623	rs7917801	T	A	0.493042	-0.0111	0.002	3.3e-06	357235
110	chr10	10001859	rs11256432	T	C	0.493042	-0.011	0.002	3.55e-06	357235
228	chr10	10003585	rs1317707	G	A	0.493042	-0.011	0.002	3.71e-06	357235
315	chr10	10004894	rs7900126	G	A	0.494036	-0.011	0.002	3.91e-06	357235
339	chr10	10005322	rs10905650	A	G	0.494036	-0.011	0.002	3.71e-06	357235
374	chr10	10005930	rs7912446	G	A	0.494036	-0.011	0.002	4.07e-06	357235
425	chr10	10006794	rs11256437	T	C	0.494036	-0.011	0.002	3.99e-06	357235
888	chr10	10016207	rs2398108	T	C	0.500994	-0.0109	0.002	4.53e-06	357235
897	chr10	10016321	rs2398109	G	A	0.500994	-0.0109	0.002	4.67e-06	357235
995	chr10	10018374	rs11256446	T	G	0.5	-0.0132	0.003	3.79e-06	249146
1728	chr10	10032500	rs957928	T	C	0.5	-0.011	0.002	4.27e-06	357235
9592	chr10	102069826	rs34915952	T	C	0.028827	0.029	0.006	4.52e-06	357235
9614	chr10	102075013	rs12783374	A	G	0.260437	0.014	0.003	3.11e-07	357235
9644	chr10	102081034	rs12776071	A	G	0.264414	0.0136	0.003	9.57e-07	357235
9645	chr10	102081230	rs12776515	A	G	0.264414	0.0136	0.003	8.35e-07	357235
9706	chr10	102093790	rs12782139	T	C	0.294235	0.0126	0.003	3.11e-06	357235
9708	chr10	102094023	rs9420867	A	G	0.358847	0.0127	0.003	5.73e-07	357235
9709	chr10	102094096	rs12415256	A	C	0.294235	0.0126	0.003	2.84e-06	357235
9726	chr10	102098547	rs12411387	T	C	0.296223	0.0129	0.003	1.7e-06	357235
9742	chr10	102103939	rs12413069	C	T	0.296223	0.0129	0.003	1.67e-06	357235
9789	chr10	102120552	rs12768433	A	G	0.289264	0.0131	0.003	1.14e-06	357235
9834	chr10	102130994	rs12781848	T	C	0.289264	0.0131	0.003	1.24e-06	357235
9966	chr10	102165006	rs7902393	G	A	0.394632	0.0123	0.002	4.62e-07	357235
9970	chr10	102167801	rs12768561	T	C	0.305169	0.0127	0.003	1.34e-06	357235
9976	chr10	102169081	rs1887636	G	A	0.377734	0.0124	0.002	4.98e-07	357235
9997	chr10	102172963	rs61874825	C	G	0.355865	0.0134	0.003	1.14e-07	357235
10024	chr10	102175900	rs12763521	C	G	0.28827	0.0127	0.003	2.04e-06	357235
10029	chr10	102176867	rs12771291	C	T	0.28827	0.0127	0.003	2.17e-06	357235
10047	chr10	102180872	rs11598856	A	G	0.245527	0.0175	0.003	5.18e-10	357235
10058	chr10	102182939	rs7903729	G	A	0.473161	0.0113	0.002	2.02e-06	357235
10085	chr10	102192566	rs71496537	T	G	0.245527	0.0173	0.003	9.37e-10	357235
10108	chr10	102197650	rs35523291	A	G	0.244533	0.0173	0.003	9.57e-10	357235
10112	chr10	102198894	rs11593898	C	T	0.244533	0.0172	0.003	1.22e-09	357235
10117	chr10	102200594	rs11594623	C	T	0.244533	0.0175	0.003	6.05e-10	357235
10126	chr10	102201462	rs1887637	G	A	0.473161	0.0112	0.002	2.31e-06	357235
10131	chr10	102203638	rs11527908	G	A	0.214712	-0.0134	0.003	2.32e-06	357235
10147	chr10	102208790	rs12773990	A	G	0.0238569	0.04	0.007	3.31e-09	357235
10219	chr10	102230055	rs10786662	C	G	0.535785	0.0125	0.002	1.64e-07	357235
10224	chr10	102231624	rs2281983	A	G	0.597416	0.0143	0.002	3.58e-09	357235
10226	chr10	102232365	rs1854291	C	T	0.597416	0.0144	0.002	3.11e-09	357235
10228	chr10	102232812	rs7923183	G	A	0.59841	0.0146	0.002	1.97e-09	357235
10229	chr10	102232842	rs3758553	T	C	0.597416	0.0142	0.002	5.17e-09	357235
10230	chr10	102233207	rs3758552	C	T	0.59841	0.0144	0.002	2.88e-09	357235
10233	chr10	102233932	rs3808938	G	C	0.597416	0.0143	0.002	3.99e-09	357235
10241	chr10	102236819	rs733283	T	A	0.597416	0.0146	0.002	1.82e-09	357235
10243	chr10	102237327	rs1541049	C	A	0.597416	0.0146	0.002	1.97e-09	357235
10246	chr10	102237887	rs1541048	C	G	0.607356	0.0174	0.003	3.13e-07	182430
10247	chr10	102237888	rs1541047	T	C	0.596421	0.0145	0.002	2.47e-09	357235
10251	chr10	102238501	rs4919620	G	A	0.597416	0.0146	0.002	1.76e-09	357235
10253	chr10	102238914	rs4919621	T	A	0.596421	0.0147	0.002	1.21e-09	357235
10257	chr10	102240550	rs9664049	T	C	0.595427	0.0146	0.002	1.61e-09	357235
10266	chr10	102242652	rs3758551	G	A	0.595427	0.0147	0.002	1.5e-09	357235
10281	chr10	102245629	rs1541046	A	G	0.595427	0.0145	0.002	2.26e-09	357235
10292	chr10	102248523	rs7080055	C	A	0.597416	0.0143	0.002	3.33e-09	357235
10293	chr10	102248994	rs4244350	A	G	0.595427	0.0145	0.002	2.34e-09	357235
10295	chr10	102249113	rs4244351	C	G	0.595427	0.013	0.003	1.69e-06	284100
10311	chr10	102252920	rs11191245	C	T	0.597416	0.0145	0.002	2.36e-09	357235
10313	chr10	102253184	rs4919622	C	T	0.597416	0.0145	0.002	2.04e-09	357235
10314	chr10	102253335	rs4919623	C	G	0.597416	0.0146	0.002	1.89e-09	357235
10322	chr10	102256061	rs7916262	T	G	0.595427	0.0145	0.002	2.32e-09	357235
10352	chr10	102264114	rs772030	T	C	0.419483	-0.0139	0.002	7.6e-09	357235
10356	chr10	102265626	rs2479555	G	A	0.404573	-0.0143	0.002	3.23e-09	357235
10363	chr10	102268750	rs2479552	A	C	0.399602	-0.0139	0.002	1.16e-08	357235
10367	chr10	102270035	rs772019	C	T	0.402584	-0.0171	0.003	3.48e-09	249146
10368	chr10	102270046	rs772018	C	T	0.402584	-0.0145	0.002	2.24e-09	357235
10372	chr10	102270444	rs2479551	A	G	0.402584	-0.0147	0.002	1.27e-09	357235
10375	chr10	102271532	rs772016	C	T	0.402584	-0.0138	0.003	1.25e-06	256538
10385	chr10	102274330	rs2485371	C	T	0.402584	-0.0145	0.002	2.25e-09	357235
10389	chr10	102276251	rs772022	A	G	0.403579	-0.0148	0.003	4.48e-09	329673
10390	chr10	102276598	rs812799	A	G	0.403579	-0.0144	0.002	2.61e-09	357235
10391	chr10	102276692	rs772021	A	T	0.403579	-0.0145	0.002	2.05e-09	357235
10415	chr10	102283759	rs12779689	T	G	0.175944	0.0144	0.003	4.79e-06	357235
10430	chr10	102286871	rs72433571	A	AGT	0.40159	-0.0174	0.003	1.89e-09	249146
10440	chr10	102288327	rs72490587	T	TATATAATG	0.403579	-0.0179	0.003	1.5e-07	182430
10444	chr10	102289393	rs2485374	A	G	0.403579	-0.0144	0.002	2.66e-09	357235
10447	chr10	102290209	rs2485375	T	C	0.403579	-0.0143	0.002	3.63e-09	357235
10455	chr10	102293400	rs148921436	T	TTATC	0.402584	-0.0173	0.003	2.33e-09	249146
10457	chr10	102293838	rs1081655	T	C	0.402584	-0.0136	0.003	5.91e-08	332138
10468	chr10	102296511	rs772033	G	A	0.404573	-0.0146	0.002	1.57e-09	357235
10470	chr10	102296709	rs772032	T	C	0.404573	-0.0147	0.002	1.25e-09	357235
10474	chr10	102297494	rs2246775	C	A	0.404573	-0.0147	0.002	1.3e-09	357235
10476	chr10	102297931	rs2479548	T	G	0.403579	-0.013	0.003	1.59e-06	284100
10482	chr10	102299382	rs2485378	G	A	0.404573	-0.0146	0.002	1.57e-09	357235
10488	chr10	102300772	rs1796765	T	C	0.402584	-0.0147	0.002	1.23e-09	357235
10490	chr10	102300999	rs11594914	A	T	0.212724	-0.0199	0.004	3.63e-06	153257
10492	chr10	102301269	rs772015	T	C	0.402584	-0.0176	0.003	1.26e-09	249146
10502	chr10	102302737	rs772014	G	A	0.420477	-0.0143	0.002	3.08e-09	357235
10505	chr10	102303610	rs772012	G	A	0.403579	-0.0147	0.002	1.2e-09	357235
10516	chr10	102305128	rs772010	G	C	0.403579	-0.0148	0.002	1.05e-09	357235
10522	chr10	102306360	rs796427	A	C	0.403579	-0.0148	0.002	9.49e-10	357235
10530	chr10	102307266	rs772008	G	A	0.404573	-0.0146	0.002	1.64e-09	357235
10544	chr10	102312570	rs772029	C	T	0.402584	-0.0147	0.002	1.56e-09	357235
10552	chr10	102314565	rs772027	A	T	0.404573	-0.0147	0.002	1.35e-09	357235
10557	chr10	102315784	rs772026	G	T	0.404573	-0.0147	0.002	1.27e-09	357235
10558	chr10	102315964	rs772025	C	T	0.404573	-0.0148	0.002	1.04e-09	357235
10559	chr10	102316179	rs772024	C	T	0.404573	-0.0147	0.002	1.33e-09	357235
10560	chr10	102316268	rs772023	A	G	0.404573	-0.0148	0.002	1.18e-09	357235
10569	chr10	102318475	rs74309119	GC	G	0.404573	-0.018	0.003	1.3e-07	182430
10573	chr10	102319003	rs2993089	C	G	0.403579	-0.0144	0.002	3.1e-09	357235
10578	chr10	102319334	rs56115161	A	C	0.403579	-0.0147	0.002	1.51e-09	357235
10590	chr10	102321592	rs72845663	T	C	0.402584	-0.0146	0.002	1.79e-09	357235
10599	chr10	102323167	rs58626853	C	CT	0.402584	-0.0176	0.003	2.24e-07	182430
10659	chr10	102339192	rs11814894	A	G	0.405567	-0.0149	0.002	9.11e-10	357235
10672	chr10	102342574	rs4331020	A	G	0.404573	-0.0148	0.002	1.08e-09	357235
10683	chr10	102345968	rs78958848	C	G	0.0328032	0.0327	0.006	1.2e-07	355885
10685	chr10	102346443	rs72845670	C	T	0.419483	-0.0141	0.002	5.24e-09	357235
10703	chr10	102352980	rs11191267	C	T	0.403579	-0.0149	0.002	8.33e-10	357235
10708	chr10	102354571	rs3802681	C	T	0.402584	-0.0148	0.002	1.2e-09	357235
10713	chr10	102355638	rs3802678	T	A	0.213718	-0.0129	0.003	4.61e-06	357235
10718	chr10	102357252	rs10786665	C	T	0.403579	-0.0149	0.002	7.77e-10	357235
10748	chr10	102367414	rs2273555	A	G	0.577535	0.0139	0.002	7.49e-09	357235
10775	chr10	102380845	rs3781295	A	G	0.387674	-0.0154	0.002	2.47e-10	357235
10809	chr10	102390057	rs56238324	G	C	0.356859	-0.0121	0.002	1.2e-06	357235
10813	chr10	102391242	rs2145308	C	T	0.356859	-0.012	0.002	1.3e-06	357235
10820	chr10	102392386	rs1005044	A	C	0.356859	-0.0121	0.002	1.22e-06	357235
10822	chr10	102392676	rs12765135	C	T	0.0347913	0.033	0.006	5.6e-08	355885
10848	chr10	102399176	rs3740418	G	C	0.358847	-0.012	0.002	1.32e-06	357235
10857	chr10	102401202	rs11574851	T	C	0.0467197	0.0288	0.006	2.1e-07	355885
10867	chr10	102403013	rs1056890	A	G	0.354871	-0.012	0.002	1.3e-06	357235
10870	chr10	102403812	rs11191283	A	G	0.356859	-0.0117	0.002	2.39e-06	357235
10886	chr10	102406707	rs3781292	A	G	0.303181	-0.0133	0.003	2.43e-07	357235
10887	chr10	102406709	rs3781291	G	T	0.306163	-0.0132	0.003	2.68e-07	357235
10899	chr10	102409976	rs72845694	T	C	0.353877	-0.0121	0.002	1.23e-06	357235
10923	chr10	102419462	rs56384670	A	C	0.209742	-0.0133	0.003	2.27e-06	357235
10938	chr10	102425196	rs11597439	G	C	0.355865	-0.0119	0.002	1.77e-06	357235
10939	chr10	102425224	rs11593146	G	A	0.356859	-0.0118	0.002	1.84e-06	357235
10948	chr10	102428502	rs6584499	T	G	0.654076	0.0115	0.002	3.91e-06	357235
11009	chr10	102442972	rs7086205	T	C	0.83002	-0.0149	0.003	4.27e-06	357235
11014	chr10	102444533	rs2863708	A	C	0.813121	-0.015	0.003	1.55e-06	357235
11022	chr10	102445747	rs6584500	G	A	0.813121	-0.015	0.003	1.6e-06	357235
11038	chr10	102448042	rs927821	A	C	0.813121	-0.0146	0.003	3.04e-06	357235
11040	chr10	102448701	rs117305908	T	C	0.026839	0.0366	0.007	1.91e-08	357235
11042	chr10	102449004	rs4919637	G	C	0.814115	-0.0146	0.003	2.6e-06	357235
11048	chr10	102451301	rs3740417	C	G	0.0695825	0.0233	0.005	1.11e-06	357235
12323	chr10	102728114	rs2265309	C	T	0.511928	-0.0111	0.002	2.73e-06	357235
12362	chr10	102736841	rs9645569	A	G	0.138171	0.0182	0.003	5.44e-08	357235
12387	chr10	102740902	rs10786706	T	C	0.470179	0.0109	0.002	4.48e-06	357235
12419	chr10	102748445	rs12763284	G	A	0.470179	0.0111	0.002	2.95e-06	357235
12422	chr10	102749307	rs67506723	T	G	0.470179	0.0111	0.002	3e-06	357235
12445	chr10	102753292	rs11191385	T	G	0.317097	0.0119	0.003	3.83e-06	357235
12496	chr10	102763877	rs12775376	A	G	0.318091	0.0119	0.003	3.66e-06	357235
12515	chr10	102767194	rs11191392	A	C	0.470179	0.0111	0.002	2.85e-06	357235
12547	chr10	102773071	rs12776506	G	A	0.319085	0.0119	0.003	3.1e-06	357235
12615	chr10	102786426	rs1475642	G	A	0.297217	0.0126	0.003	1.46e-06	357235
12702	chr10	102804051	rs12356821	C	G	0.146123	0.0187	0.003	2.37e-08	357235
12750	chr10	102812324	rs284862	T	C	0.574553	-0.011	0.002	4.42e-06	357235
12754	chr10	102813260	rs284859	T	G	0.190855	-0.0142	0.003	1.29e-06	357235
12772	chr10	102816113	rs6892	G	A	0.189861	-0.0145	0.003	8.46e-07	357235
12799	chr10	102821531	rs619824	C	A	0.575547	-0.0111	0.002	3.62e-06	357235
12811	chr10	102825368	rs4919683	A	C	0.410537	0.0124	0.002	2.43e-07	357235
12812	chr10	102825648	rs7902804	T	A	0.389662	0.0124	0.002	2.94e-07	357235
12837	chr10	102831425	rs284849	T	G	0.207753	-0.0155	0.003	9.37e-08	357235
12840	chr10	102832368	rs284848	A	G	0.207753	-0.0156	0.003	8.19e-08	357235
12843	chr10	102832918	rs3740397	C	G	0.392644	0.0121	0.002	6.42e-07	357235
12853	chr10	102835663	rs3781287	G	T	0.411531	0.0122	0.002	3.74e-07	357235
12854	chr10	102835962	rs3781286	T	C	0.392644	0.0124	0.002	3.28e-07	357235
12858	chr10	102836639	rs10786712	T	C	0.392644	0.0124	0.002	3.13e-07	357235
12859	chr10	102837167	rs6163	A	C	0.392644	0.0125	0.002	2.55e-07	357235
12860	chr10	102837224	rs6162	A	G	0.411531	0.0123	0.002	3.21e-07	357235
12863	chr10	102837395	rs743572	G	A	0.393638	0.0124	0.002	2.97e-07	357235
12865	chr10	102837723	rs2486758	C	T	0.225646	-0.0148	0.003	1.33e-07	357235
12871	chr10	102838565	rs10786713	G	A	0.412525	0.0123	0.002	3.17e-07	357235
12877	chr10	102839566	rs2150927	A	G	0.393638	0.0125	0.002	2.53e-07	357235
12883	chr10	102841808	rs11191414	T	A	0.411531	0.0125	0.002	2.26e-07	357235
12891	chr10	102843831	rs10883785	G	A	0.392644	0.013	0.003	2.5e-07	329673
12901	chr10	102846135	rs4919689	A	G	0.392644	0.0125	0.002	2.74e-07	357235
12907	chr10	102846879	rs7097872	T	C	0.412525	0.0124	0.002	2.93e-07	357235
12917	chr10	102849608	rs7092690	C	T	0.393638	0.0125	0.002	2.56e-07	357235
12918	chr10	102849709	rs7096183	C	T	0.393638	0.0125	0.002	2.55e-07	357235
12920	chr10	102849919	rs7096475	C	T	0.412525	0.0124	0.002	2.77e-07	357235
12925	chr10	102851169	rs4290163	T	G	0.411531	0.0125	0.002	2.2e-07	357235
12930	chr10	102852578	rs11191419	A	T	0.351889	0.0124	0.002	5.75e-07	357235
12943	chr10	102854856	rs9420881	T	C	0.22664	-0.0149	0.003	4.57e-07	332138
12958	chr10	102858767	rs7096249	A	G	0.369781	0.0122	0.002	7.1e-07	357235
12959	chr10	102858938	rs7096169	G	A	0.349901	0.0124	0.002	5.71e-07	357235
12964	chr10	102859691	rs7100530	G	A	0.369781	0.0121	0.002	8.94e-07	357235
12967	chr10	102860978	rs10786715	C	G	0.369781	0.0122	0.002	6.63e-07	357235
12968	chr10	102861311	rs12241517	G	A	0.349901	0.0124	0.002	5.41e-07	357235
12982	chr10	102864315	rs4917985	A	G	0.369781	0.0122	0.002	6.96e-07	357235
12986	chr10	102864718	rs4919691	G	T	0.369781	0.0122	0.002	7.3e-07	357235
12988	chr10	102865421	rs10786716	C	T	0.369781	0.0122	0.002	7.53e-07	357235
12989	chr10	102865480	rs10786717	G	A	0.349901	0.0124	0.002	5.64e-07	357235
12991	chr10	102866129	rs11191424	A	G	0.349901	0.0124	0.002	5.63e-07	357235
12999	chr10	102869116	rs7085104	G	A	0.349901	0.0124	0.002	6.16e-07	357235
13004	chr10	102869708	rs3740400	G	T	0.369781	0.012	0.002	1.11e-06	357235
13012	chr10	102871432	rs10786718	A	G	0.235586	0.0141	0.003	2.68e-07	357235
13013	chr10	102871906	rs12767543	A	G	0.235586	0.0142	0.003	2.57e-07	357235
13017	chr10	102873357	rs7904113	T	G	0.369781	0.012	0.002	1.06e-06	357235
13018	chr10	102873487	rs7920657	A	T	0.235586	0.0142	0.003	2.34e-07	357235
13021	chr10	102873580	rs7920697	C	T	0.235586	0.0142	0.003	2.47e-07	357235
13029	chr10	102875199	rs12764049	G	A	0.235586	0.0142	0.003	2.34e-07	357235
13030	chr10	102875346	rs12764899	A	G	0.234592	0.0141	0.003	2.76e-07	357235
13031	chr10	102875587	rs12765337	C	G	0.369781	0.012	0.002	1.16e-06	357235
13032	chr10	102875591	rs12765002	T	C	0.235586	0.0141	0.003	3.03e-07	357235
13035	chr10	102875838	rs12770034	G	A	0.369781	0.0121	0.002	9.03e-07	357235
13036	chr10	102875863	rs12771681	C	T	0.235586	0.0142	0.003	2.45e-07	357235
13051	chr10	102878107	rs11191438	C	G	0.416501	0.0133	0.002	3.23e-08	357235
13052	chr10	102878235	rs10786719	G	A	0.416501	0.0133	0.002	3.18e-08	357235
13063	chr10	102879981	rs12774047	A	G	0.158052	0.0157	0.003	1.02e-06	357235
13096	chr10	102886686	rs12780134	A	C	0.207753	0.0138	0.003	1.98e-06	357235
13097	chr10	102887092	rs1591915	T	C	0.416501	0.0132	0.002	4.48e-08	357235
13104	chr10	102888092	rs12768205	T	C	0.302187	0.0146	0.003	1.37e-08	357235
13118	chr10	102890123	rs7101086	G	C	0.212724	0.0145	0.003	1.05e-06	333749
13120	chr10	102890371	rs7085598	C	T	0.416501	0.0132	0.002	4.63e-08	357235
13121	chr10	102890494	rs7085854	C	T	0.212724	0.0142	0.003	8.45e-07	357235
13133	chr10	102892738	rs10883793	A	G	0.302187	0.0145	0.003	1.53e-08	357235
13136	chr10	102893716	rs12782585	T	G	0.301193	0.0146	0.003	1.31e-08	357235
13137	chr10	102893788	rs56946876	C	T	0.416501	0.0131	0.002	4.8e-08	357235
13139	chr10	102893960	rs12763665	A	G	0.416501	0.0131	0.002	5.05e-08	357235
13148	chr10	102894626	rs10786721	A	C	0.416501	0.0145	0.003	3.7e-08	300138
13150	chr10	102894820	rs10883795	C	T	0.302187	0.0145	0.003	1.53e-08	357235
13153	chr10	102895558	rs10883796	A	G	0.302187	0.0145	0.003	1.6e-08	357235
13155	chr10	102895662	rs12771834	A	G	0.138171	0.0176	0.003	1.68e-07	357235
13160	chr10	102896258	rs7896290	A	G	0.302187	0.0146	0.003	1.45e-08	357235
13169	chr10	102897543	rs12219346	C	T	0.302187	0.0145	0.003	1.6e-08	357235
13173	chr10	102899235	rs7909286	G	A	0.302187	0.0143	0.003	2.82e-08	357235
13174	chr10	102899261	rs7909591	T	G	0.302187	0.0143	0.003	2.76e-08	357235
13176	chr10	102899925	rs10883797	C	T	0.302187	0.0143	0.003	2.7e-08	357235
13180	chr10	102900311	rs10786722	T	C	0.302187	0.0143	0.003	2.58e-08	357235
13183	chr10	102900499	rs10748835	A	G	0.416501	0.0128	0.002	9.6e-08	357235
13191	chr10	102901727	rs1046778	C	T	0.302187	0.0143	0.003	2.48e-08	357235
13192	chr10	102901951	rs11191457	T	C	0.212724	0.0141	0.003	9.94e-07	357235
13195	chr10	102902313	rs11191458	T	A	0.138171	0.0176	0.003	1.45e-07	357235
13196	chr10	102902361	rs11191459	A	G	0.302187	0.0143	0.003	2.47e-08	357235
13200	chr10	102902701	rs7897654	C	T	0.302187	0.0143	0.003	2.5e-08	357235
13202	chr10	102902916	rs7912578	G	A	0.302187	0.0143	0.003	2.56e-08	357235
13204	chr10	102903553	rs10883799	A	G	0.302187	0.0143	0.003	2.4e-08	357235
13219	chr10	102907649	rs4532960	T	C	0.416501	0.0129	0.002	9.5e-08	357235
13223	chr10	102909185	rs10786724	G	A	0.416501	0.0128	0.002	9.53e-08	357235
13232	chr10	102910692	rs28848563	A	G	0.158052	0.0158	0.003	8.94e-07	357235
13252	chr10	102914759	rs6584532	C	G	0.212724	0.0141	0.003	9.47e-07	357235
13267	chr10	102920221	rs2297786	T	C	0.416501	0.0128	0.002	1.09e-07	357235
13270	chr10	102920605	rs10883802	G	A	0.138171	0.0175	0.003	1.71e-07	357235
13278	chr10	102922391	rs11191464	C	T	0.138171	0.0175	0.003	1.77e-07	357235
13279	chr10	102922600	rs10786725	C	T	0.416501	0.013	0.002	7.22e-08	357235
13289	chr10	102925346	rs11191465	G	A	0.212724	0.014	0.003	1.11e-06	357235
13294	chr10	102925780	rs34572965	C	A	0.212724	0.014	0.003	1.14e-06	357235
13297	chr10	102926900	rs12355897	T	G	0.212724	0.0141	0.003	1.08e-06	357235
13315	chr10	102929701	rs7922349	T	C	0.212724	0.014	0.003	1.14e-06	357235
13318	chr10	102930233	rs12416441	G	A	0.212724	0.014	0.003	1.11e-06	357235
13328	chr10	102932785	rs6584533	C	T	0.416501	0.013	0.002	7.81e-08	357235
13331	chr10	102933604	rs7073716	A	T	0.212724	0.014	0.003	1.11e-06	357235
13332	chr10	102933722	rs7093461	C	G	0.212724	0.014	0.003	1.13e-06	357235
13333	chr10	102933901	rs10786726	A	C	0.138171	0.0175	0.003	1.73e-07	357235
13335	chr10	102934160	rs10748836	A	G	0.416501	0.013	0.002	6.85e-08	357235
13339	chr10	102935438	rs11191466	A	G	0.138171	0.0175	0.003	1.75e-07	357235
13350	chr10	102937950	rs12774555	A	G	0.158052	0.0156	0.003	1.25e-06	357235
13355	chr10	102938766	rs10786727	A	G	0.416501	0.013	0.002	7.46e-08	357235
13367	chr10	102941365	rs4917987	C	A	0.417495	0.013	0.002	6.25e-08	357235
13378	chr10	102942293	rs11191471	A	T	0.417495	0.013	0.002	6.57e-08	357235
13383	chr10	102944260	rs4919695	G	A	0.417495	0.0129	0.002	7.98e-08	357235
13390	chr10	102945655	rs3897402	T	C	0.212724	0.014	0.003	1.25e-06	357235
13400	chr10	102947780	rs7101143	A	G	0.416501	0.0128	0.002	1.03e-07	357235
13406	chr10	102948494	rs10883805	C	T	0.416501	0.0129	0.002	8.62e-08	357235
13407	chr10	102948555	rs12783467	G	A	0.213718	0.0142	0.003	7.93e-07	357235
13411	chr10	102949261	rs12765531	T	C	0.212724	0.0139	0.003	1.37e-06	357235
13413	chr10	102949403	rs71496552	A	G	0.138171	0.0187	0.003	8.38e-08	329673
13414	chr10	102949510	rs3096383	G	A	0.790258	0.0149	0.003	1.87e-07	357235
13450	chr10	102959621	rs10786729	G	A	0.416501	0.0129	0.002	8.18e-08	357235
13464	chr10	102963334	rs7073179	C	T	0.212724	0.0141	0.003	1.04e-06	357235
13471	chr10	102964507	rs10883809	A	T	0.138171	0.0174	0.003	1.95e-07	357235
13474	chr10	102965413	rs12778673	T	C	0.212724	0.014	0.003	1.18e-06	357235
13483	chr10	102967547	rs7899608	T	C	0.138171	0.0174	0.003	1.95e-07	357235
13500	chr10	102968859	rs10450373	C	T	0.416501	0.0128	0.002	1.14e-07	357235
13504	chr10	102969658	rs2065977	T	C	0.416501	0.0129	0.002	9.25e-08	357235
13507	chr10	102970239	rs12569617	C	T	0.416501	0.0128	0.002	1.02e-07	357235
13517	chr10	102974136	rs1538204	A	T	0.416501	0.0129	0.002	9.28e-08	357235
13519	chr10	102974855	rs6584535	C	T	0.771372	0.0145	0.003	1.54e-07	357235
13520	chr10	102974866	rs11191487	G	A	0.138171	0.0175	0.003	1.89e-07	357235
13532	chr10	102976964	rs7096269	G	A	0.416501	0.0128	0.002	1.08e-07	357235
13537	chr10	102977647	rs10883814	C	T	0.416501	0.0128	0.002	1.17e-07	357235
13546	chr10	102979796	rs11311678	T	TA	0.790258	0.021	0.004	7.2e-07	154868
13579	chr10	102986641	rs12777726	G	A	0.417495	0.0128	0.002	1.18e-07	357235
13582	chr10	102986892	rs3902934	G	A	0.416501	0.0126	0.002	1.87e-07	357235
13584	chr10	102987616	rs11191491	T	C	0.139165	0.0175	0.003	2.36e-07	357235
13585	chr10	102987777	rs11191492	G	A	0.158052	0.0156	0.003	1.5e-06	357235
13590	chr10	102988702	rs1890184	C	A	0.416501	0.0126	0.002	1.75e-07	357235
13592	chr10	102988961	rs1890185	G	A	0.417495	0.0128	0.002	1.14e-07	357235
13602	chr10	102992024	rs10786731	T	A	0.212724	0.014	0.003	1.36e-06	357235
13607	chr10	102993203	rs10509757	A	G	0.416501	0.0126	0.002	1.85e-07	357235
13610	chr10	102993750	rs12569364	A	G	0.214712	0.0139	0.003	1.47e-06	357235
13612	chr10	102993918	rs11191494	A	C	0.159046	0.0154	0.003	1.6e-06	357235
13618	chr10	102995674	rs10883817	A	G	0.414513	0.0126	0.002	1.9e-07	357235
13623	chr10	102996617	rs7911789	C	T	0.416501	0.0126	0.002	1.97e-07	357235
13627	chr10	102997952	rs12764154	C	A	0.213718	0.0138	0.003	1.64e-06	357235
13628	chr10	102997996	rs35791366	C	T	0.142147	0.0173	0.003	2.17e-07	357235
13634	chr10	102999434	rs7908450	C	G	0.791252	0.0148	0.003	2.15e-07	357235
13641	chr10	103000995	rs12255047	A	G	0.417495	0.0127	0.002	1.37e-07	357235
13648	chr10	103001849	rs71019644	C	CA	0.213718	0.0171	0.003	7.19e-07	249146
13649	chr10	103002173	rs12779991	G	A	0.161034	0.0155	0.003	1.28e-06	357235
13656	chr10	103003551	rs10883819	T	C	0.213718	0.0139	0.003	1.51e-06	357235
13657	chr10	103004308	rs34060850	T	C	0.213718	0.0139	0.003	1.53e-06	357235
13662	chr10	103005180	rs369395328	C	A	0.161034	0.0198	0.004	3.08e-07	249146
13663	chr10	103005181	rs372721431	A	T	0.161034	0.0198	0.004	3e-07	249146
13664	chr10	103005182	rs377385988	G	A	0.161034	0.0198	0.004	3.05e-07	249146
13665	chr10	103005192	rs11191500	G	A	0.161034	0.0197	0.004	3.2e-07	249146
13666	chr10	103005194	rs11191501	G	C	0.161034	0.0197	0.004	3.08e-07	249146
13667	chr10	103005232	rs67908413	C	T	0.416501	0.0126	0.002	1.94e-07	357235
13674	chr10	103007117	rs12766187	A	G	0.213718	0.0139	0.003	1.43e-06	357235
13676	chr10	103007428	rs12264415	G	T	0.417495	0.0128	0.002	1.17e-07	357235
13680	chr10	103008877	rs11191506	T	C	0.213718	0.0139	0.003	1.54e-06	357235
13686	chr10	103009578	rs12780843	C	G	0.417495	0.0128	0.002	1.02e-07	357235
13696	chr10	103011272	rs4917990	G	A	0.417495	0.0128	0.002	1.19e-07	357235
13699	chr10	103012165	rs7071373	G	A	0.417495	0.0128	0.002	1.17e-07	357235
13700	chr10	103012942	rs11191512	G	A	0.213718	0.0138	0.003	1.63e-06	357235
13714	chr10	103015578	rs4917380	G	C	0.416501	0.0129	0.002	9.87e-08	357235
13716	chr10	103016151	rs7914558	A	G	0.416501	0.0128	0.002	1.06e-07	357235
13722	chr10	103018115	rs11191516	A	C	0.212724	0.0135	0.003	2.93e-06	357235
13748	chr10	103023096	rs11191518	G	C	0.416501	0.0129	0.002	9.85e-08	357235
13763	chr10	103026556	rs4917992	A	G	0.317097	0.0123	0.003	1.56e-06	357235
13785	chr10	103032003	rs12779535	T	C	0.15507	0.0151	0.003	2.86e-06	357235
13789	chr10	103032491	rs12780440	G	A	0.210736	0.0133	0.003	3.79e-06	357235
13802	chr10	103033966	rs7091889	G	A	0.210736	0.0134	0.003	3.43e-06	357235
13809	chr10	103035190	rs10786733	A	G	0.412525	0.0123	0.002	3.31e-07	357235
13811	chr10	103035377	rs11191527	T	C	0.15507	0.0152	0.003	2.45e-06	357235
13814	chr10	103035966	rs4633383	G	T	0.134195	0.0166	0.003	7.88e-07	357235
13816	chr10	103036078	rs2184996	G	A	0.78827	0.015	0.003	1.63e-07	357235
13822	chr10	103036895	rs10883822	G	T	0.210736	0.0134	0.003	3.56e-06	357235
13835	chr10	103040287	rs11191530	C	T	0.134195	0.0165	0.003	8.39e-07	357235
13861	chr10	103048302	rs12416483	T	G	0.156064	0.0153	0.003	1.9e-06	357235
13878	chr10	103051942	rs4917994	T	C	0.414513	0.0125	0.002	2.32e-07	357235
13884	chr10	103052574	rs10883823	C	T	0.412525	0.0124	0.002	2.67e-07	357235
13888	chr10	103053140	rs10883824	G	A	0.413519	0.0125	0.002	2.35e-07	357235
13895	chr10	103054405	rs2275271	C	T	0.414513	0.0125	0.002	2.41e-07	357235
13899	chr10	103055511	rs7916476	A	T	0.21173	0.0134	0.003	3.29e-06	357235
13906	chr10	103057190	rs7908280	G	C	0.414513	0.0123	0.002	3.15e-07	357235
13918	chr10	103059799	rs11191538	G	A	0.137177	0.0167	0.003	4.93e-07	357235
13922	chr10	103060013	rs11191539	G	A	0.414513	0.0124	0.002	2.84e-07	357235
13924	chr10	103061434	rs12415468	C	T	0.134195	0.0169	0.003	5.12e-07	357235
13928	chr10	103062189	rs12780116	A	G	0.133201	0.0168	0.003	5.51e-07	357235
13941	chr10	103064442	rs11191541	G	A	0.414513	0.0124	0.002	2.71e-07	357235
13942	chr10	103064567	rs11191542	A	T	0.412525	0.0123	0.002	3.78e-07	357235
13950	chr10	103065821	rs12358887	C	T	0.134195	0.0168	0.003	6.37e-07	357235
13954	chr10	103066504	rs943038	C	T	0.414513	0.0124	0.002	2.86e-07	357235
13959	chr10	103069345	rs1926034	A	G	0.398608	0.0125	0.002	2.74e-07	357235
13965	chr10	103070453	rs12570528	G	A	0.213718	0.0134	0.003	3.33e-06	357235
13966	chr10	103070831	rs12768266	A	G	0.15507	0.0154	0.003	1.82e-06	357235
13968	chr10	103071062	rs10883826	G	A	0.412525	0.0124	0.002	2.93e-07	357235
13978	chr10	103073317	rs12770390	G	A	0.138171	0.0168	0.003	4.19e-07	357235
13982	chr10	103073779	rs11191546	A	G	0.138171	0.0187	0.004	2.21e-06	249146
13993	chr10	103076290	rs943036	C	T	0.413519	0.0125	0.002	2.35e-07	357235
13999	chr10	103077183	rs2296568	T	C	0.138171	0.0171	0.003	2.59e-07	357235
14013	chr10	103079395	rs943035	C	T	0.413519	0.0125	0.002	2.38e-07	357235
14021	chr10	103081213	rs7921574	C	T	0.413519	0.0126	0.002	1.92e-07	357235
14056	chr10	103088366	rs8139	A	G	0.413519	0.0125	0.002	2.36e-07	357235
14062	chr10	103089711	rs3740387	A	G	0.413519	0.0125	0.002	2.47e-07	357235
14069	chr10	103090875	rs3736922	A	G	0.442346	0.011	0.002	4.26e-06	357235
14080	chr10	103092245	rs56036640	C	T	0.21173	-0.0153	0.003	1.08e-07	357235
14104	chr10	103095521	rs11191554	T	C	0.159046	0.0153	0.003	1.6e-06	357235
14105	chr10	103095899	rs1926030	C	T	0.413519	0.0126	0.002	1.59e-07	357235
14110	chr10	103097448	rs34202831	G	GA	0.159046	0.0185	0.004	1.09e-06	249146
14111	chr10	103097461	rs10786737	C	A	0.159046	0.0153	0.003	1.66e-06	357235
14112	chr10	103097477	rs10883831	A	C	0.137177	0.0168	0.003	3.92e-07	357235
14116	chr10	103098387	rs11191556	T	G	0.137177	0.0169	0.003	3.8e-07	357235
14140	chr10	103107106	rs7896519	T	C	0.361829	0.0125	0.002	4.14e-07	357235
14141	chr10	103107201	rs7896547	G	A	0.414513	0.0125	0.002	2.01e-07	357235
14161	chr10	103111604	rs2066323	G	A	0.413519	0.0126	0.002	1.65e-07	357235
14164	chr10	103112790	rs7899084	T	A	0.413519	0.0126	0.002	1.69e-07	357235
14177	chr10	103115327	rs7909022	A	G	0.137177	0.0167	0.003	5.18e-07	357235
14206	chr10	103120479	rs10748837	C	T	0.413519	0.0126	0.002	1.71e-07	357235
14227	chr10	103126431	rs10786739	G	C	0.412525	0.0127	0.002	1.53e-07	357235
14242	chr10	103131639	rs12571568	G	C	0.413519	0.0127	0.002	1.56e-07	357235
14245	chr10	103132218	rs2148197	C	T	0.413519	0.0126	0.002	1.75e-07	357235
14251	chr10	103133514	rs1163246	G	A	0.790258	0.0152	0.003	1.44e-07	357235
14252	chr10	103133811	rs12766205	G	A	0.413519	0.0127	0.002	1.59e-07	357235
14263	chr10	103136729	rs10883837	A	G	0.413519	0.0126	0.002	1.73e-07	357235
14264	chr10	103136806	rs1163248	G	A	0.770378	0.0148	0.003	1.02e-07	357235
14270	chr10	103137497	rs746293	T	G	0.413519	0.0127	0.002	1.59e-07	357235
14279	chr10	103140112	rs35348020	T	C	0.137177	0.0166	0.003	6.1e-07	357235
14286	chr10	103142408	rs11191577	G	A	0.413519	0.0126	0.002	1.62e-07	357235
14296	chr10	103143909	rs12774513	T	C	0.137177	0.0168	0.003	4.68e-07	357235
14317	chr10	103150133	rs1163249	G	A	0.789264	0.0149	0.003	2.27e-07	357235
14331	chr10	103154113	rs7067970	T	C	0.414513	0.0125	0.002	2.49e-07	357235
14343	chr10	103157585	rs11191583	A	C	0.137177	0.0169	0.003	4.21e-07	357235
14349	chr10	103160475	rs3977751	G	A	0.414513	0.0127	0.002	1.54e-07	357235
14352	chr10	103160752	rs11191584	T	C	0.137177	0.0166	0.003	6.24e-07	357235
14353	chr10	103162282	rs10883840	G	A	0.413519	0.0128	0.002	1.28e-07	357235
14365	chr10	103165081	rs12773916	A	G	0.137177	0.0167	0.003	5.13e-07	357235
14370	chr10	103166072	rs4917996	C	A	0.413519	0.0127	0.002	1.53e-07	357235
14375	chr10	103166608	rs140141531	A	AAAAC	0.138171	0.0191	0.004	1.22e-06	249146
14376	chr10	103166728	rs12763944	C	T	0.119284	0.0176	0.003	3.37e-07	357235
14385	chr10	103167877	rs6584540	G	A	0.413519	0.0127	0.002	1.39e-07	357235
14426	chr10	103174952	rs10883841	C	T	0.138171	0.0167	0.003	5.17e-07	357235
14430	chr10	103175836	rs10786740	C	G	0.413519	0.0127	0.002	1.46e-07	357235
14459	chr10	103181832	rs10883842	T	C	0.412525	0.0129	0.002	1.03e-07	357235
14471	chr10	103184229	rs10748838	A	T	0.413519	0.0127	0.002	1.42e-07	357235
14473	chr10	103184244	rs11191596	T	C	0.137177	0.0168	0.003	4.89e-07	357235
14475	chr10	103184963	rs11191598	G	A	0.137177	0.0168	0.003	4.87e-07	357235
14476	chr10	103184987	rs3758543	G	C	0.413519	0.0127	0.002	1.34e-07	357235
14481	chr10	103185456	rs4917997	G	A	0.413519	0.0127	0.002	1.34e-07	357235
14483	chr10	103185706	rs7077097	A	G	0.413519	0.0128	0.002	1.28e-07	357235
14484	chr10	103185994	rs7077291	T	C	0.413519	0.0127	0.002	1.42e-07	357235
14498	chr10	103189359	rs7092407	A	G	0.414513	0.0128	0.002	1.21e-07	357235
14502	chr10	103190440	rs7920251	T	C	0.414513	0.0128	0.002	1.25e-07	357235
14508	chr10	103192868	rs3087681	T	G	0.136183	0.0166	0.003	6.49e-07	357235
14509	chr10	103192875	rs12774207	A	G	0.136183	0.0167	0.003	5.27e-07	357235
14510	chr10	103193250	rs1141095	G	C	0.767396	0.0147	0.003	9.86e-08	357235
14515	chr10	103193790	rs10748839	C	T	0.411531	0.0129	0.002	9.41e-08	357235
14523	chr10	103195569	rs12765203	C	G	0.136183	0.0248	0.005	6.27e-07	154868
14525	chr10	103196278	rs11191606	C	T	0.136183	0.0166	0.003	5.94e-07	357235
14528	chr10	103197070	rs10786745	G	A	0.411531	0.0129	0.002	8.72e-08	357235
14546	chr10	103199730	rs12774577	C	T	0.136183	0.0168	0.003	4.75e-07	357235
14547	chr10	103200095	rs4307650	A	C	0.409543	0.0129	0.002	9.35e-08	357235
14785	chr10	103253237	rs1628768	C	T	0.255467	-0.0128	0.003	3.3e-06	357235
14921	chr10	103285720	rs2487862	T	C	0.253479	-0.0134	0.003	1.18e-06	357235
15088	chr10	103325434	rs4420190	C	T	0.254473	-0.0131	0.003	1.71e-06	357235
15113	chr10	103331702	rs72846192	C	A	0.254473	-0.0132	0.003	1.55e-06	357235
15216	chr10	103360892	rs4311992	A	G	0.251491	-0.0129	0.003	2.97e-06	357235
52816	chr10	109776626	rs12770630	T	C	0.115308	0.0182	0.004	5.02e-07	357235
53100	chr10	109824902	rs35369843	C	T	0.137177	0.0156	0.003	4.23e-06	357235
53120	chr10	109826122	rs138888151	C	T	0.137177	0.0157	0.003	4.14e-06	357235
55505	chr10	11032583	rs11256951	G	A	0.525845	-0.0115	0.002	1.35e-06	357235
55511	chr10	11032663	rs61830392	T	G	0.522863	-0.0114	0.002	1.63e-06	357235
55907	chr10	11038825	rs1034102	A	G	0.230616	0.013	0.003	3.13e-06	357235
55970	chr10	11040229	rs1291865	T	G	0.531809	0.0156	0.002	5.23e-11	357235
56077	chr10	11042237	rs9663594	A	C	0.228628	0.0129	0.003	3.16e-06	357235
56187	chr10	11044120	rs1291871	C	T	0.545726	0.015	0.002	2.65e-10	357235
56311	chr10	11046048	rs1291873	T	C	0.316103	0.0119	0.003	2.79e-06	357235
56320	chr10	11046115	rs1291874	T	C	0.32008	0.0119	0.003	2.45e-06	357235
56334	chr10	11046340	rs1291875	G	A	0.318091	0.0119	0.003	2.67e-06	357235
56511	chr10	11048990	rs6602473	C	G	0.239563	0.0127	0.003	3.41e-06	357235
56521	chr10	11049199	rs1291880	C	T	0.557654	0.0156	0.002	6.03e-11	357235
56529	chr10	11049362	rs1291882	A	G	0.568588	0.0153	0.002	1.42e-10	357235
56563	chr10	11049893	rs11256958	C	G	0.379722	0.015	0.002	6.94e-10	357235
56632	chr10	11051258	rs1291885	G	A	0.316103	0.012	0.003	2.29e-06	357235
56682	chr10	11052214	rs1291887	G	C	0.316103	0.012	0.003	2.12e-06	357235
56700	chr10	11052624	rs1296262	G	A	0.571571	0.0153	0.002	1.76e-10	357235
56900	chr10	11055953	rs1291833	C	A	0.562624	0.0154	0.002	1.09e-10	357235
56961	chr10	11056847	rs767479	C	A	0.314115	0.0118	0.003	3.12e-06	357235
57118	chr10	11059313	rs1291836	G	A	0.562624	0.0153	0.002	1.31e-10	357235
57305	chr10	11061731	rs1291839	C	G	0.311133	0.0117	0.003	3.95e-06	357235
57388	chr10	11062856	rs1291843	G	T	0.5666	0.0155	0.002	1.05e-10	357235
57460	chr10	11063882	rs1291845	T	C	0.244533	0.0123	0.003	4.88e-06	357235
57534	chr10	11065406	rs1291847	C	G	0.310139	0.0119	0.003	2.95e-06	357235
57554	chr10	11065689	rs1291848	G	A	0.311133	0.0118	0.003	3.18e-06	357235
57578	chr10	11065961	rs2477020	C	T	0.312127	0.0117	0.003	4.17e-06	357235
57582	chr10	11065975	rs2480795	G	A	0.311133	0.0118	0.003	3.47e-06	357235
57612	chr10	11066414	rs1291849	G	A	0.311133	0.0118	0.003	3.48e-06	357235
57658	chr10	11067114	rs1291851	T	C	0.567594	0.0157	0.002	5.12e-11	357235
57752	chr10	11068232	rs1291854	C	T	0.555666	0.0158	0.002	3.64e-11	357235
57776	chr10	11068622	rs1291855	G	C	0.310139	0.0146	0.003	1.54e-06	249146
57778	chr10	11068653	rs1291856	C	T	0.310139	0.0118	0.003	3.2e-06	357235
57782	chr10	11068697	rs1291857	A	G	0.554672	0.0159	0.002	2.88e-11	357235
57998	chr10	11071659	rs1888185	G	A	0.311133	0.012	0.003	2.19e-06	357235
58349	chr10	11077231	rs2762545	G	A	0.308151	0.0118	0.003	3.53e-06	357235
58391	chr10	11077875	rs2762546	T	C	0.307157	0.0118	0.003	3.5e-06	357235
58476	chr10	11079275	rs2150044	A	T	0.565606	0.0156	0.002	7.08e-11	357235
58551	chr10	11080333	rs11435172	AG	A	0.309145	0.0147	0.003	1.22e-06	249146
58607	chr10	11081201	rs2773487	C	T	0.554672	0.016	0.002	2.03e-11	357235
58625	chr10	11081470	rs2762552	T	C	0.553678	0.0159	0.002	2.48e-11	357235
58626	chr10	11081477	rs2762553	G	A	0.310139	0.012	0.003	2.11e-06	357235
58637	chr10	11081734	rs2773485	C	T	0.309145	0.012	0.003	2.16e-06	357235
58650	chr10	11082043	rs2480799	G	A	0.309145	0.012	0.003	2.14e-06	357235
58673	chr10	11082536	rs1291799	G	A	0.309145	0.012	0.003	2.37e-06	357235
58695	chr10	11082868	rs1291801	G	A	0.552684	0.0159	0.002	2.43e-11	357235
58710	chr10	11083199	rs1291802	G	T	0.309145	0.012	0.003	2.25e-06	357235
58747	chr10	11083917	rs1291803	T	C	0.306163	0.0117	0.003	4.11e-06	357235
58832	chr10	11085833	rs1291805	G	A	0.425447	0.0112	0.002	2.88e-06	357235
58869	chr10	11086615	rs1291806	T	C	0.516899	0.0144	0.003	2.07e-07	260614
58929	chr10	11088119	rs2068692	G	A	0.426441	0.013	0.002	6.96e-08	357235
58941	chr10	11088455	rs1291809	C	G	0.373757	0.0121	0.002	6.21e-07	357235
58949	chr10	11088699	rs1291810	A	T	0.373757	0.0121	0.002	6.64e-07	357235
58960	chr10	11088870	rs1291813	C	T	0.373757	0.0122	0.002	5.6e-07	357235
58977	chr10	11089212	rs1291816	C	T	0.388668	0.0124	0.002	3.3e-07	357235
59016	chr10	11090087	rs1291817	T	A	0.374751	0.0112	0.002	4.9e-06	357235
59020	chr10	11090227	rs1291818	C	T	0.491054	0.0137	0.002	7.1e-09	357235
59086	chr10	11091860	rs1291821	G	A	0.55666	0.0148	0.002	4.87e-10	357235
59201	chr10	11094540	rs1291822	A	G	0.507952	0.0132	0.002	2.24e-08	357235
59388	chr10	11099301	rs1291823	T	A	0.530815	0.0139	0.002	4.38e-09	357235
59408	chr10	11099768	rs1291824	T	C	0.554672	0.0145	0.002	9.06e-10	357235
59411	chr10	11099823	rs1291825	G	A	0.333996	0.0121	0.003	2e-06	357235
59465	chr10	11100619	rs1291827	G	A	0.333002	0.0121	0.003	2.02e-06	357235
59466	chr10	11100634	rs1291828	G	A	0.333002	0.0121	0.003	2.03e-06	357235
59609	chr10	11103780	rs2480800	G	C	0.333002	0.012	0.003	2.31e-06	357235
59770	chr10	11107062	rs4354613	A	G	0.552684	0.0147	0.002	6.24e-10	357235
59794	chr10	11107680	rs2399630	C	T	0.502982	0.0127	0.002	8.25e-08	357235
59903	chr10	11109917	rs4750019	G	C	0.501988	0.0127	0.002	7.35e-08	357235
59962	chr10	11110880	rs20407	G	A	0.501988	0.0128	0.002	7.25e-08	357235
59977	chr10	11111218	rs1747707	A	C	0.501988	0.0127	0.002	7.98e-08	357235
59982	chr10	11111290	rs1747709	C	T	0.403579	0.012	0.002	7.65e-07	357235
60070	chr10	11113065	rs1747710	A	C	0.501988	0.0127	0.002	8.1e-08	357235
60455	chr10	11119353	rs1747714	C	T	0.502982	0.0128	0.002	6.65e-08	357235
60508	chr10	11120015	rs1750734	G	A	0.502982	0.0131	0.002	3.54e-08	357235
60673	chr10	11122850	rs1623025	C	G	0.498012	0.0128	0.002	6.01e-08	357235
60731	chr10	11123652	rs7923727	A	T	0.527833	0.0134	0.002	1.46e-08	357235
60758	chr10	11124064	rs1750732	A	G	0.451292	0.0115	0.002	1.56e-06	357235
60888	chr10	11125842	rs1750726	A	G	0.479125	0.0122	0.002	2.7e-07	357235
63070	chr10	11156635	rs593393	G	C	0.335984	0.0121	0.003	2.32e-06	357235
63079	chr10	11156718	rs593836	G	C	0.459245	0.0114	0.002	1.66e-06	357235
63185	chr10	11157851	rs650371	C	A	0.449304	0.0115	0.002	1.48e-06	357235
63192	chr10	11157954	rs649882	T	C	0.470179	0.0113	0.002	2.14e-06	357235
63301	chr10	11159401	rs653371	C	T	0.450298	0.0118	0.002	7.38e-07	357235
63650	chr10	11163756	rs606139	G	A	0.45825	0.013	0.002	4.84e-08	357235
64055	chr10	11170320	rs614614	T	A	0.417495	0.0132	0.002	3.31e-08	357235
64079	chr10	11170740	rs618208	C	G	0.417495	0.0134	0.002	2.14e-08	357235
64086	chr10	11170889	rs693950	A	C	0.413519	0.0133	0.002	2.81e-08	357235
64441	chr10	11176617	rs658681	G	A	0.418489	0.0137	0.002	1.03e-08	357235
65321	chr10	11193902	rs7924165	C	G	0.646123	-0.0136	0.003	3.38e-07	300138
65959	chr10	11206586	rs10905918	T	C	0.536779	-0.0128	0.002	7.22e-08	357235
71732	chr10	113245148	rs146327299	G	A	0.00198807	-0.343	0.071	1.24e-06	96286
90873	chr10	116881885	rs11197843	T	G	0.177932	0.0148	0.003	2.86e-06	357235
90887	chr10	116884159	rs2257791	A	G	0.756461	-0.0132	0.003	2.03e-06	357235
90896	chr10	116886618	rs2531685	C	G	0.734592	-0.0127	0.003	2.68e-06	357235
90908	chr10	116888532	rs879255	A	C	0.192843	0.0151	0.003	7.35e-07	357235
90914	chr10	116889330	rs3781566	A	G	0.193837	0.015	0.003	7.45e-07	357235
90917	chr10	116889932	rs61872990	C	T	0.164016	0.0162	0.003	5.35e-07	357235
90926	chr10	116891485	rs10510025	T	C	0.259443	0.0133	0.003	1.21e-06	357235
90928	chr10	116892371	rs740600	C	T	0.735586	-0.0126	0.003	3.57e-06	357235
90974	chr10	116907835	rs2531690	C	A	0.698807	-0.0118	0.003	4.89e-06	357235
90979	chr10	116908800	rs10886016	A	G	0.269384	0.0131	0.003	1.29e-06	357235
90982	chr10	116908966	rs2627194	A	T	0.72664	-0.0125	0.003	3.14e-06	357235
91014	chr10	116917453	rs4638225	A	G	0.263419	0.013	0.003	2.05e-06	357235
91020	chr10	116919201	rs4752018	A	C	0.229622	0.0141	0.003	7.89e-07	357235
91050	chr10	116929684	rs719012	C	T	0.735586	-0.0126	0.003	3.76e-06	357235
91062	chr10	116933187	rs7089699	G	A	0.265408	0.0131	0.003	1.42e-06	357235
91068	chr10	116934351	rs11598817	A	G	0.730616	-0.0122	0.003	4.73e-06	357235
91070	chr10	116935630	rs6585422	C	T	0.265408	0.0132	0.003	1.19e-06	357235
91074	chr10	116936755	rs4751614	T	A	0.23161	0.0146	0.003	2.5e-07	357235
91119	chr10	116944566	rs1905544	T	A	0.7167	-0.0127	0.003	1.23e-06	357235
91141	chr10	116949868	rs7074047	T	A	0.728628	-0.0127	0.003	1.71e-06	357235
91151	chr10	116952944	rs1905542	C	T	0.269384	0.0129	0.003	2.32e-06	357235
91165	chr10	116955855	rs7077565	T	C	0.265408	0.0134	0.003	8.79e-07	357235
91166	chr10	116955888	rs7902527	A	G	0.235586	0.0142	0.003	5.1e-07	357235
91176	chr10	116958699	rs4092881	C	G	0.267396	0.0138	0.003	3.7e-07	357235
91213	chr10	116969480	rs2118207	C	T	0.270378	0.0127	0.003	2.64e-06	357235
91223	chr10	116974051	rs7083142	C	G	0.725646	-0.0123	0.003	3.99e-06	357235
91227	chr10	116974835	rs11197861	C	T	0.242545	0.014	0.003	6.47e-07	357235
91232	chr10	116976122	rs1905541	T	C	0.267396	0.0137	0.003	4.43e-07	357235
91239	chr10	116977526	rs2101264	C	T	0.270378	0.013	0.003	1.61e-06	357235
91245	chr10	116979803	rs1905539	C	T	0.240557	0.0139	0.003	7.49e-07	357235
91250	chr10	116980630	rs7903295	A	G	0.269384	0.0131	0.003	1.44e-06	357235
91274	chr10	116986156	rs11197863	G	A	0.72664	-0.0123	0.003	4.71e-06	357235
91288	chr10	116990737	rs10787735	A	G	0.725646	-0.0124	0.003	3.95e-06	357235
91298	chr10	116992739	rs1122688	T	C	0.729622	-0.0129	0.003	1.74e-06	357235
91315	chr10	116997628	rs10218905	G	A	0.269384	0.0124	0.003	4.18e-06	357235
91318	chr10	116997843	rs11593277	C	A	0.730616	-0.0126	0.003	2.95e-06	357235
91333	chr10	117000759	rs1905538	C	T	0.730616	-0.0124	0.003	4.2e-06	357235
91392	chr10	117013822	rs12774341	C	T	0.730616	-0.0127	0.003	2.5e-06	357235
91399	chr10	117016795	rs12769006	G	A	0.728628	-0.0124	0.003	4.18e-06	357235
91404	chr10	117017860	rs10787738	T	C	0.27336	0.013	0.003	1.88e-06	357235
91586	chr10	117054712	rs10749237	T	C	0.814115	-0.0149	0.003	2.37e-06	332599
91895	chr10	117137100	rs751232	C	G	0.177932	0.0147	0.003	4.91e-06	357235
91896	chr10	117137153	rs751231	C	A	0.191849	0.0147	0.003	2.35e-06	357235
91897	chr10	117137256	rs751233	A	G	0.177932	0.0148	0.003	4.63e-06	357235
99369	chr10	118466159	rs2420476	T	C	0.548708	0.0117	0.002	8.04e-07	357235
99372	chr10	118466573	rs10886256	T	C	0.548708	0.0117	0.002	9.53e-07	357235
99377	chr10	118467783	rs10886257	A	C	0.54672	0.0117	0.002	8.24e-07	357235
99383	chr10	118469578	rs11198439	C	T	0.547714	0.0119	0.002	5.35e-07	357235
111521	chr10	120534906	rs2148478	C	T	0.893638	0.0173	0.004	3.37e-06	357235
119237	chr10	121707231	rs11200086	A	G	0.0775348	0.0198	0.004	4.55e-06	357235
120633	chr10	121913687	rs112026227	C	A	0.0596421	0.0219	0.005	3.31e-06	352012
120664	chr10	121918792	rs78577364	A	G	0.0586481	0.0218	0.005	4.75e-06	352012
128191	chr10	123154898	rs113756220	TCTGA	T	0.115308	0.0238	0.005	3.38e-06	182430
183209	chr10	131243352	rs147507020	C	T	0.00695825	-0.0917	0.019	1.9e-06	221154
257240	chr10	21478040	rs10159545	G	C	0.382704	0.0143	0.002	5.71e-09	357235
257247	chr10	21479631	rs874149	G	A	0.380716	0.0131	0.002	8.97e-08	357235
257250	chr10	21480287	rs10828246	C	T	0.38668	0.0127	0.002	2.05e-07	357235
257261	chr10	21482421	rs9732777	C	T	0.385686	0.0128	0.002	1.91e-07	357235
257279	chr10	21485957	rs35336290	A	T	0.38171	0.0139	0.003	3.95e-07	284100
257311	chr10	21493913	rs5011832	C	T	0.384692	0.0131	0.002	8.95e-08	357235
257313	chr10	21494705	rs12770228	A	G	0.336978	0.0136	0.003	8.73e-08	357235
257314	chr10	21494823	rs35106872	G	A	0.383698	0.0131	0.002	9.73e-08	357235
257339	chr10	21501547	rs12357321	A	G	0.322068	0.0142	0.003	2.73e-08	357235
257353	chr10	21504895	rs11012725	T	C	0.373757	0.0139	0.002	1.6e-08	357235
257362	chr10	21508343	rs11012726	C	T	0.33002	0.0151	0.003	2.95e-09	357235
257367	chr10	21510797	rs12256551	C	A	0.384692	0.014	0.003	3.44e-08	332138
257386	chr10	21517903	rs946711	C	A	0.341948	0.0129	0.003	2.74e-07	357235
257401	chr10	21522558	rs11012730	A	G	0.375746	0.0141	0.002	1.03e-08	357235
257424	chr10	21530895	rs12253527	A	G	0.33996	0.0132	0.003	1.76e-07	357235
257426	chr10	21531524	rs1416901	A	G	0.350895	0.0176	0.003	4.4e-09	249146
257430	chr10	21532345	rs7084454	A	G	0.338966	0.0127	0.003	5.47e-07	357235
257434	chr10	21532989	rs12251016	T	A	0.362823	0.0134	0.002	6.93e-08	357235
257442	chr10	21535798	rs10828249	A	G	0.360835	0.0135	0.002	5.87e-08	357235
257453	chr10	21538867	rs1802669	A	G	0.357853	0.0124	0.003	4.43e-06	300138
257462	chr10	21540233	rs12779865	C	T	0.346918	0.0132	0.003	1.58e-07	357235
257464	chr10	21541175	rs11012732	G	A	0.351889	0.0129	0.003	2.84e-07	357235
257476	chr10	21545607	rs7098100	A	G	0.355865	0.0129	0.002	2.16e-07	357235
257514	chr10	21558249	rs10828250	G	C	0.329026	0.013	0.003	4.13e-07	357235
257523	chr10	21560840	rs11012737	A	G	0.327038	0.013	0.003	4.43e-07	357235
257545	chr10	21567546	rs10828252	T	G	0.321074	0.0126	0.003	1.24e-06	357235
257546	chr10	21568221	rs12784277	G	C	0.324056	0.0125	0.003	1.32e-06	357235
257556	chr10	21570656	rs61850044	G	A	0.33002	0.0128	0.003	6.62e-07	357235
257593	chr10	21583984	rs7894565	C	T	0.333002	0.0167	0.003	5.98e-08	249146
257597	chr10	21584366	rs7905967	T	G	0.328032	0.0129	0.003	4.81e-07	357235
257611	chr10	21588010	rs6482188	A	C	0.322068	0.0123	0.003	1.99e-06	357235
257616	chr10	21589215	rs35587371	A	T	0.32505	0.0132	0.003	2.89e-07	357235
257617	chr10	21589478	rs12783517	T	C	0.32505	0.0132	0.003	3.08e-07	357235
257621	chr10	21590818	rs9971342	C	T	0.567594	0.0113	0.002	2.16e-06	357235
257629	chr10	21592702	rs7096002	G	C	0.567594	0.0112	0.002	2.49e-06	357235
257641	chr10	21594501	rs12769128	T	C	0.321074	0.0127	0.003	9.14e-07	357235
257644	chr10	21595059	rs10828256	A	T	0.32505	0.0124	0.003	1.42e-06	357235
257648	chr10	21595542	rs11592565	G	A	0.32505	0.0126	0.003	1.01e-06	357235
257664	chr10	21600154	rs12356674	T	G	0.305169	0.0121	0.003	4.2e-06	357235
257665	chr10	21600209	rs6482189	A	G	0.350895	0.0121	0.003	1.61e-06	357235
257673	chr10	21603559	rs11012749	C	A	0.568588	0.0115	0.002	1.34e-06	357235
257682	chr10	21605099	rs11012750	G	A	0.333002	0.0137	0.003	1.67e-06	284100
257711	chr10	21613658	rs1243185	A	T	0.32505	0.0123	0.003	1.69e-06	357235
257718	chr10	21618087	rs1243187	C	T	0.332008	0.0127	0.003	6.14e-07	357235
257721	chr10	21618494	rs1270799	G	T	0.322068	0.0126	0.003	9.72e-07	357235
257724	chr10	21619874	rs1243188	C	T	0.317097	0.0118	0.003	4.85e-06	357235
257737	chr10	21622728	rs2026092	A	G	0.32505	0.0121	0.003	2.63e-06	357235
257739	chr10	21623650	rs1243179	G	A	0.333996	0.0126	0.003	8.62e-07	357235
257754	chr10	21626690	rs1243180	A	T	0.321074	0.0128	0.003	7.64e-07	357235
257796	chr10	21640250	rs7090708	G	A	0.345924	0.0184	0.004	3.34e-06	148449
257799	chr10	21640805	rs10828258	G	A	0.341948	0.0128	0.003	4.96e-07	357235
257803	chr10	21643008	rs1243184	C	T	0.342942	0.0128	0.003	4.47e-07	357235
257813	chr10	21646319	rs1243189	G	A	0.342942	0.0128	0.003	4.86e-07	357235
257816	chr10	21647736	rs1243190	G	A	0.593439	0.0117	0.002	8.03e-07	357235
257956	chr10	21695289	rs1261777	C	T	0.562624	0.0111	0.002	3.13e-06	357235
257971	chr10	21700316	rs4748761	G	A	0.684891	-0.0129	0.003	5.43e-07	357235
258074	chr10	21738715	rs2050905	A	G	0.586481	-0.0114	0.002	2.83e-06	357235
258121	chr10	21747988	rs11322024	T	TC	0.673956	-0.0149	0.003	1.31e-06	249146
258157	chr10	21756168	rs6482191	G	T	0.652087	-0.0115	0.003	4.48e-06	357235
258177	chr10	21761641	rs7910002	C	G	0.678926	-0.0123	0.003	1.51e-06	357235
258205	chr10	21769208	rs10740991	C	G	0.703777	-0.013	0.003	6.92e-07	357235
258226	chr10	21773068	rs4748768	G	A	0.678926	-0.0121	0.003	1.82e-06	357235
258262	chr10	21780937	rs11012786	A	G	0.638171	-0.015	0.003	4.06e-07	249146
258357	chr10	21809772	rs10828266	G	A	0.700795	-0.0123	0.003	2.73e-06	357235
258364	chr10	21812679	rs2666763	A	G	0.656064	-0.0127	0.002	4.22e-07	357235
258384	chr10	21818118	rs2793341	C	T	0.676938	-0.0116	0.003	4.1e-06	357235
258420	chr10	21825498	rs806774	T	A	0.703777	-0.0129	0.003	7.43e-07	357235
258462	chr10	21834839	rs2666773	T	A	0.700795	-0.0129	0.003	6.06e-07	357235
258466	chr10	21835334	rs4747438	T	C	0.644135	-0.0131	0.002	1.1e-07	357235
258535	chr10	21844864	rs792458	G	T	0.66004	-0.0129	0.003	3.97e-06	284100
258552	chr10	21848951	rs2487512	C	A	0.67992	-0.012	0.003	2.75e-06	357235
258564	chr10	21852513	rs1086899	C	T	0.701789	-0.0124	0.003	1.53e-06	357235
258579	chr10	21856758	rs2666778	T	C	0.677932	-0.0123	0.003	1.22e-06	357235
258580	chr10	21856759	rs2793353	G	A	0.707753	-0.0125	0.003	1.79e-06	357235
258586	chr10	21858403	rs2066270	T	C	0.692843	-0.012	0.003	3.32e-06	357235
258587	chr10	21858494	rs2066271	T	C	0.692843	-0.0119	0.003	4.39e-06	357235
258588	chr10	21858870	rs2666779	T	C	0.692843	-0.0121	0.003	3.04e-06	357235
258598	chr10	21860481	rs2807980	G	A	0.67992	-0.0118	0.003	2.99e-06	357235
258604	chr10	21861516	rs2793352	A	G	0.666004	-0.0128	0.003	3.76e-07	357235
258622	chr10	21865308	rs792452	G	C	0.676938	-0.0125	0.003	8.36e-07	357235
258627	chr10	21868032	rs806772	T	C	0.684891	-0.0128	0.003	3.05e-06	308652
258650	chr10	21875006	rs792457	G	A	0.689861	-0.012	0.003	2.44e-06	357235
258652	chr10	21875231	rs7904395	C	T	0.689861	-0.0119	0.003	3.02e-06	357235
258685	chr10	21885612	rs792456	T	C	0.675944	-0.0118	0.003	2.97e-06	357235
258694	chr10	21887133	rs1086896	C	T	0.678926	-0.0118	0.003	2.86e-06	357235
258697	chr10	21887502	rs1086897	G	A	0.678926	-0.0117	0.003	4.01e-06	357235
258718	chr10	21895175	rs2666753	G	A	0.668986	-0.0128	0.003	4.07e-07	357235
258790	chr10	21916747	rs2666781	A	C	0.661034	-0.013	0.003	2.2e-07	357235
258797	chr10	21919701	rs2807978	C	T	0.702783	-0.0119	0.003	3.82e-06	357235
258823	chr10	21926931	rs2807982	A	T	0.668986	-0.0118	0.003	3.18e-06	357235
258892	chr10	21952283	rs2807988	A	T	0.66998	-0.0124	0.003	9.04e-07	357235
258893	chr10	21952727	rs2941733	C	T	0.709742	-0.0123	0.003	2.77e-06	357235
258895	chr10	21953059	rs2666776	T	C	0.708748	-0.0122	0.003	2.97e-06	357235
258896	chr10	21954143	rs2666754	A	G	0.705765	-0.0121	0.003	3.79e-06	357235
258903	chr10	21955875	rs2666756	T	A	0.66501	-0.0127	0.003	3.83e-07	357235
258906	chr10	21956370	rs2666757	A	C	0.707753	-0.0123	0.003	2.36e-06	357235
258918	chr10	21959624	rs2807966	A	G	0.709742	-0.0122	0.003	3.2e-06	357235
258929	chr10	21963160	rs2807968	T	C	0.706759	-0.012	0.003	4.6e-06	357235
258943	chr10	21966168	rs2666760	C	T	0.668986	-0.013	0.003	2.44e-07	357235
258951	chr10	21966772	rs2666762	A	G	0.66501	-0.013	0.003	2.52e-07	357235
259011	chr10	21986189	rs11012840	T	C	0.664016	-0.0131	0.003	1.73e-07	357235
259028	chr10	21991500	rs6650129	G	A	0.700795	-0.0122	0.003	2.5e-06	357235
259029	chr10	21991735	rs6650130	T	A	0.699801	-0.0121	0.003	3.17e-06	357235
259054	chr10	21997422	rs10764330	G	A	0.67495	-0.0117	0.003	4.77e-06	357235
316932	chr10	31123575	rs72816500	A	G	0.198807	0.0152	0.003	1.88e-06	357235
316933	chr10	31123576	rs72816501	G	A	0.198807	0.0151	0.003	2.04e-06	357235
316961	chr10	31129534	rs1340991	G	A	0.770378	-0.0143	0.003	1.93e-06	357235
316981	chr10	31133648	rs1776631	C	T	0.774354	-0.0146	0.003	1.16e-06	357235
317009	chr10	31138344	rs2995658	T	C	0.77336	-0.015	0.003	6.04e-07	357235
317241	chr10	31166611	rs793103	A	G	0.772366	-0.0147	0.003	8.26e-07	357235
317258	chr10	31168726	rs1250292	G	A	0.774354	-0.0154	0.003	3.08e-07	357235
317259	chr10	31168826	rs1250291	A	G	0.775348	-0.0156	0.003	1.79e-06	284100
317870	chr10	31293957	rs12414737	C	T	0.420477	0.0115	0.002	1.79e-06	357235
318108	chr10	31358782	rs34914908	T	C	0.383698	0.0115	0.002	2.33e-06	357235
318208	chr10	31380865	rs2839659	T	C	0.390656	0.0117	0.002	1.5e-06	357235
487135	chr10	61900930	rs6415872	A	G	0.499006	-0.0128	0.002	5.87e-08	357235
487167	chr10	61906878	rs7905987	A	G	0.493042	-0.0132	0.002	2.21e-08	357235
487168	chr10	61906932	rs7922394	C	T	0.461233	-0.0118	0.002	5.89e-07	357235
487173	chr10	61907687	rs60017282	G	A	0.492048	-0.0132	0.002	2.65e-08	357235
487177	chr10	61908358	rs10821930	A	T	0.493042	-0.0132	0.002	2.59e-08	357235
487178	chr10	61908402	rs12569576	G	A	0.461233	-0.0119	0.002	5.66e-07	357235
487180	chr10	61909157	rs4948289	C	G	0.461233	-0.0119	0.002	5.23e-07	357235
487183	chr10	61909463	rs56157892	G	C	0.461233	-0.0121	0.002	3.7e-07	357235
487185	chr10	61909620	rs4948290	C	T	0.461233	-0.012	0.002	4.11e-07	357235
487187	chr10	61910106	rs4948487	A	C	0.492048	-0.0133	0.002	2.12e-08	357235
487194	chr10	61911589	rs2393781	C	T	0.460239	-0.0119	0.002	5.68e-07	357235
487212	chr10	61914648	rs2393780	A	T	0.491054	-0.0134	0.002	1.55e-08	357235
487215	chr10	61915126	rs7921378	C	G	0.49006	-0.0133	0.002	1.71e-08	357235
487218	chr10	61915512	rs13377168	A	T	0.491054	-0.0134	0.002	1.57e-08	357235
487222	chr10	61916084	rs7083526	C	T	0.491054	-0.0134	0.002	1.63e-08	357235
487243	chr10	61919522	rs7901348	G	T	0.563618	-0.0115	0.002	1.23e-06	357235
487258	chr10	61921663	rs7068223	T	C	0.475149	-0.0125	0.002	3.25e-07	332138
520023	chr10	67287681	rs112706692	T	C	0.0298211	-0.0338	0.007	3.15e-06	345861
541190	chr10	70655260	rs2184389	G	A	0.50497	-0.0109	0.002	4.33e-06	357235
544892	chr10	71162547	rs17626946	T	C	0.0894632	-0.0191	0.004	1.52e-06	357235
638679	chr10	8799706	rs2025758	C	T	0.436382	-0.0114	0.002	1.5e-06	357235
638983	chr10	8804951	rs12414804	A	C	0.573559	-0.0122	0.002	4.28e-07	357235
639050	chr10	8805984	rs7914446	A	C	0.573559	-0.0121	0.002	4.59e-07	357235
639075	chr10	8806288	rs446522	T	A	0.423459	0.012	0.002	6.62e-07	357235
639108	chr10	8806802	rs12220981	C	G	0.270378	0.0133	0.003	2.83e-06	357235
639110	chr10	8806824	rs11255932	A	G	0.574553	-0.0122	0.002	4.47e-07	357235
639112	chr10	8806861	rs11255933	A	C	0.572565	-0.0122	0.002	4.44e-07	357235
639113	chr10	8806862	rs10905467	T	C	0.573559	-0.0122	0.002	4.19e-07	357235
639122	chr10	8806978	rs184906	A	G	0.574553	-0.0121	0.002	4.6e-07	357235
639128	chr10	8807038	rs190854	T	A	0.574553	-0.0121	0.002	5.07e-07	357235
639132	chr10	8807078	rs391063	C	T	0.574553	-0.0121	0.002	5.01e-07	357235
639155	chr10	8807563	rs10905468	C	G	0.573559	-0.0121	0.002	4.74e-07	357235
639191	chr10	8808103	rs2478439	A	C	0.572565	-0.0122	0.002	4.23e-07	357235
639192	chr10	8808129	rs2986302	T	C	0.576541	-0.0123	0.002	3.32e-07	357235
639194	chr10	8808136	rs2986301	C	T	0.572565	-0.0122	0.002	3.86e-07	357235
639219	chr10	8808581	rs2478438	T	C	0.571571	-0.0121	0.002	4.93e-07	357235
639224	chr10	8808772	rs11255938	T	C	0.427435	-0.0118	0.002	7.01e-07	357235
639312	chr10	8810543	rs1591299	A	T	0.572565	-0.0123	0.002	3.23e-07	357235
639442	chr10	8812522	rs2483927	C	T	0.576541	-0.0114	0.002	2.23e-06	357235
639444	chr10	8812558	rs2483926	C	G	0.569583	-0.012	0.002	5.98e-07	357235
639462	chr10	8812907	rs1575916	A	G	0.569583	-0.0121	0.002	5.38e-07	357235
639489	chr10	8813281	rs1577218	G	A	0.578529	-0.0114	0.002	2.35e-06	357235
639493	chr10	8813338	rs4749824	C	T	0.572565	-0.0119	0.002	7.18e-07	357235
659800	chr10	91675135	rs2421634	T	A	0.388668	-0.0117	0.002	1.08e-06	357235
659837	chr10	91682483	rs1891275	C	T	0.527833	-0.0111	0.002	3.47e-06	357235
659845	chr10	91683317	rs34190234	C	A	0.423459	-0.0112	0.002	2.54e-06	357235
659846	chr10	91683319	rs76313529	C	T	0.423459	-0.0133	0.003	2.86e-06	249146
659847	chr10	91683320	rs76295588	A	G	0.423459	-0.0133	0.003	2.71e-06	249146
659849	chr10	91683465	rs10786009	A	G	0.423459	-0.0111	0.002	2.81e-06	357235
659855	chr10	91683860	rs7093728	T	C	0.423459	-0.0112	0.002	2.5e-06	357235
659857	chr10	91684016	rs10786010	A	G	0.423459	-0.0111	0.002	3.04e-06	357235
659859	chr10	91684252	rs7094498	A	G	0.423459	-0.0111	0.002	2.82e-06	357235
659863	chr10	91684505	rs1080496	G	A	0.423459	-0.0112	0.002	2.57e-06	357235
659864	chr10	91684586	rs1986941	T	C	0.423459	-0.0112	0.002	2.49e-06	357235
659868	chr10	91684885	rs11341686	G	GA	0.424453	-0.0134	0.003	2.47e-06	249146
659870	chr10	91685070	rs7098763	T	C	0.423459	-0.0112	0.002	2.44e-06	357235
659875	chr10	91685607	rs7099557	G	C	0.423459	-0.0112	0.002	2.44e-06	357235
659876	chr10	91685657	rs10881947	T	A	0.423459	-0.0112	0.002	2.39e-06	357235
660000	chr10	91707092	rs4244930	C	T	0.418489	-0.0116	0.002	1.08e-06	357235
660035	chr10	91717230	rs11186665	C	T	0.313121	-0.0121	0.002	1.27e-06	357235
660042	chr10	91718162	rs11186666	C	T	0.418489	-0.0118	0.002	7.12e-07	357235
660053	chr10	91720192	rs10786012	G	A	0.313121	-0.0121	0.002	1.27e-06	357235
660066	chr10	91724063	rs7092745	T	C	0.415507	-0.0116	0.002	1.06e-06	357235
660068	chr10	91724115	rs7092884	A	C	0.415507	-0.0116	0.002	1.02e-06	357235
660072	chr10	91724898	rs1418161	G	C	0.415507	-0.0116	0.002	1.11e-06	357235
660075	chr10	91725709	rs5786970	C	CA	0.415507	-0.0131	0.003	3.94e-06	249146
660085	chr10	91727584	rs11186668	G	A	0.304175	-0.0125	0.003	6.14e-07	357235
660094	chr10	91730060	rs7911755	A	G	0.415507	-0.0116	0.002	1.15e-06	357235
660108	chr10	91731819	rs6583784	T	C	0.415507	-0.0116	0.002	1.1e-06	357235
660132	chr10	91736169	rs2153653	A	T	0.415507	-0.0115	0.002	1.21e-06	357235
660148	chr10	91739456	rs4933694	T	C	0.409543	-0.0119	0.002	5.7e-07	357235
660155	chr10	91741712	rs2901505	G	A	0.310139	-0.012	0.002	1.67e-06	357235
660158	chr10	91742119	rs10881957	T	C	0.415507	-0.0116	0.002	1.03e-06	357235
660186	chr10	91748442	rs7475294	C	T	0.418489	-0.0117	0.002	9.22e-07	357235
660206	chr10	91751761	rs11186678	A	G	0.416501	-0.0131	0.003	3.98e-06	249146
660226	chr10	91756347	rs2421694	G	A	0.415507	-0.0117	0.002	8.5e-07	357235
660272	chr10	91767625	rs10786017	A	G	0.414513	-0.0118	0.002	6.76e-07	357235
660278	chr10	91769364	rs7913504	G	T	0.414513	-0.0118	0.002	7.29e-07	357235
660293	chr10	91774867	rs1361552	C	T	0.414513	-0.0119	0.002	5.78e-07	357235
660320	chr10	91782429	rs1592051	T	C	0.414513	-0.0115	0.002	1.22e-06	357235
660364	chr10	91796740	rs4933220	A	G	0.414513	-0.0118	0.002	6.81e-07	357235
660375	chr10	91799913	rs12782935	T	C	0.299205	-0.0115	0.003	4.36e-06	357235
660383	chr10	91801551	rs10881969	A	G	0.299205	-0.0115	0.003	4.26e-06	357235
660417	chr10	91808923	rs10881971	C	T	0.299205	-0.0115	0.003	4.49e-06	357235
660439	chr10	91813610	rs12221087	A	G	0.299205	-0.0117	0.002	3.22e-06	357235
660443	chr10	91814083	rs11186697	T	C	0.299205	-0.0117	0.002	3.1e-06	357235
660461	chr10	91817346	rs1539040	T	A	0.299205	-0.0117	0.002	2.76e-06	357235
660485	chr10	91820887	rs10881975	T	C	0.299205	-0.0119	0.003	2.19e-06	357235
660508	chr10	91824175	rs7913826	G	A	0.299205	-0.0118	0.002	2.45e-06	357235
660520	chr10	91825740	rs10509636	A	T	0.299205	-0.0119	0.002	2.18e-06	357235
660543	chr10	91832704	rs10881980	A	G	0.299205	-0.0116	0.003	3.63e-06	357235
660564	chr10	91836604	rs7912927	A	C	0.299205	-0.0117	0.003	3.28e-06	357235
660570	chr10	91837568	rs12413256	T	A	0.299205	-0.0119	0.003	2.22e-06	357235
660577	chr10	91838394	rs7921354	T	C	0.299205	-0.0118	0.003	2.34e-06	357235
660578	chr10	91838398	rs7906805	A	T	0.299205	-0.0118	0.003	2.34e-06	357235
660601	chr10	91842700	rs10881981	T	G	0.299205	-0.0118	0.003	2.29e-06	357235
660614	chr10	91844376	rs10786019	G	C	0.299205	-0.0118	0.003	2.61e-06	357235
660620	chr10	91844843	rs2297960	T	A	0.299205	-0.0118	0.002	2.34e-06	357235
660626	chr10	91846555	rs1417254	T	C	0.299205	-0.0117	0.002	2.99e-06	357235
660632	chr10	91848385	rs3758499	A	G	0.300199	-0.0116	0.003	3.92e-06	357235
660633	chr10	91848898	rs12413090	A	G	0.299205	-0.0116	0.002	3.28e-06	357235
660675	chr10	91860119	rs12412538	T	A	0.299205	-0.0116	0.002	3.84e-06	357235
660679	chr10	91862386	rs7087365	G	T	0.299205	-0.0116	0.002	3.61e-06	357235
660700	chr10	91867401	rs10881985	C	T	0.299205	-0.0116	0.003	3.44e-06	357235
660706	chr10	91868407	rs7082350	C	T	0.299205	-0.0118	0.003	2.6e-06	357235
660726	chr10	91872385	rs4390259	G	C	0.303181	-0.0117	0.002	2.88e-06	357235
701612	chr10	9937672	rs35822792	T	TA	0.471173	-0.0154	0.003	4.94e-06	182430
720063	chr11	102500802	rs527554	C	T	0.833996	-0.0159	0.003	1.03e-06	357235
720105	chr11	102505484	rs489151	C	T	0.833996	-0.016	0.003	9.89e-07	357235
743753	chr11	106604783	rs56108069	C	CG	0.26839	0.0174	0.004	2.41e-06	182430
748594	chr11	107429866	rs536636	T	G	0.222664	-0.0143	0.003	1.95e-06	332138
748619	chr11	107433815	rs2432867	T	C	0.222664	-0.0143	0.003	2.29e-06	332138
748665	chr11	107439984	rs602625	A	T	0.222664	-0.0134	0.003	4.83e-06	357235
748781	chr11	107459800	rs632186	T	G	0.222664	-0.0134	0.003	4.83e-06	357235
748799	chr11	107463051	rs642181	A	G	0.22167	-0.0136	0.003	3.87e-06	357235
748800	chr11	107463127	rs542760	A	G	0.22167	-0.0136	0.003	3.63e-06	357235
748818	chr11	107466192	rs527801	A	G	0.22167	-0.0137	0.003	3.12e-06	357235
748820	chr11	107466291	rs633543	A	G	0.222664	-0.0137	0.003	3.16e-06	357235
748824	chr11	107466869	rs592717	A	G	0.22167	-0.0136	0.003	3.51e-06	357235
769698	chr11	111506585	rs4329721	T	A	0.05666	-0.0258	0.006	3.99e-06	353522
770323	chr11	111660031	rs79958943	A	G	0.05666	-0.0263	0.005	1.63e-06	357187
770458	chr11	111692694	rs17474471	A	T	0.0586481	-0.0269	0.005	9e-07	357187
770508	chr11	111710419	rs45524342	T	A	0.0586481	-0.0271	0.005	7.37e-07	357187
770636	chr11	111734340	rs76205223	A	G	0.0536779	-0.0279	0.006	5.27e-07	357187
770648	chr11	111736327	rs736650	A	G	0.307157	0.0117	0.002	2.63e-06	357235
770716	chr11	111760199	rs77277356	T	C	0.055666	-0.0272	0.005	6.4e-07	357187
770744	chr11	111767344	rs77827985	T	A	0.055666	-0.027	0.005	7.74e-07	357187
770804	chr11	111781599	rs1529330	C	T	0.305169	0.0117	0.002	2.5e-06	357235
770813	chr11	111784549	rs45620134	T	C	0.055666	-0.0273	0.005	5.05e-07	353522
770872	chr11	111800134	rs11214005	C	A	0.296223	0.0124	0.003	8.11e-07	357235
770873	chr11	111800256	rs10891293	A	G	0.295229	0.0122	0.003	1.25e-06	357235
770910	chr11	111807258	rs632631	A	T	0.294235	0.0121	0.003	1.33e-06	357235
771022	chr11	111832796	rs12223294	G	A	0.295229	0.0117	0.002	2.82e-06	357235
771037	chr11	111836663	rs10502149	C	T	0.295229	0.0114	0.002	4.53e-06	357235
771047	chr11	111839376	rs59710765	A	G	0.293241	0.0115	0.002	4.16e-06	357235
771089	chr11	111849349	rs1648390	A	C	0.292247	0.0118	0.002	1.86e-06	357235
771104	chr11	111853410	rs10502151	T	C	0.292247	0.0115	0.002	4.24e-06	357235
771107	chr11	111854023	rs55820065	G	C	0.292247	0.0115	0.002	4.11e-06	357235
771124	chr11	111859227	rs2007211	T	C	0.291252	0.0118	0.002	2.39e-06	357235
771164	chr11	111870746	rs61897178	T	C	0.292247	0.012	0.003	1.77e-06	357235
771190	chr11	111878541	rs3802845	T	C	0.290258	0.012	0.003	1.79e-06	357235
771222	chr11	111886430	rs10891296	A	G	0.290258	0.012	0.003	1.7e-06	357235
771267	chr11	111896238	rs11214032	A	G	0.290258	0.0118	0.003	2.68e-06	357235
771355	chr11	111914199	rs4252591	T	C	0.305169	0.0122	0.002	9.82e-07	357235
771364	chr11	111916659	rs12284944	G	A	0.315109	0.0119	0.002	1.23e-06	357235
771365	chr11	111917238	rs10891299	T	G	0.314115	0.0119	0.002	1.49e-06	357235
771369	chr11	111917740	rs10789852	G	A	0.305169	0.0125	0.002	5.25e-07	357235
771380	chr11	111920351	rs57377042	T	C	0.305169	0.0124	0.002	6.42e-07	357235
771381	chr11	111920524	rs57527690	T	C	0.305169	0.0126	0.002	3.73e-07	357235
771383	chr11	111920971	rs10502152	T	C	0.305169	0.0123	0.002	6.52e-07	357235
771384	chr11	111921057	rs11214043	C	T	0.304175	0.0123	0.002	6.94e-07	357235
771395	chr11	111924361	rs7124407	G	C	0.305169	0.0121	0.002	1.01e-06	357235
771397	chr11	111924424	rs7124433	G	C	0.315109	0.0119	0.002	1.16e-06	357235
771402	chr11	111925413	rs11384304	TG	T	0.315109	0.0139	0.003	2.26e-06	249146
771428	chr11	111930125	rs1320664	G	A	0.313121	0.0121	0.002	9.21e-07	357235
771457	chr11	111937172	rs34088139	A	G	0.299205	0.0145	0.003	1.16e-06	249146
771647	chr11	111977411	rs75508818	A	G	0.0526839	-0.0277	0.006	5.55e-07	351964
771796	chr11	112018671	rs74373890	G	C	0.054672	-0.0274	0.006	6.68e-07	351964
771933	chr11	112050017	rs676922	G	A	0.341948	0.0113	0.002	3.34e-06	357235
771935	chr11	112050384	rs514615	T	C	0.341948	0.0113	0.002	3.13e-06	357235
771962	chr11	112057329	rs4937001	T	C	0.0536779	-0.0268	0.005	1.05e-06	351964
771984	chr11	112062364	rs10891315	G	A	0.332008	0.0114	0.002	2.77e-06	357235
771986	chr11	112062954	rs9371	G	A	0.341948	0.0113	0.002	3.13e-06	357235
772160	chr11	112109017	rs76460663	G	C	0.0516899	-0.0258	0.006	2.9e-06	351964
772220	chr11	112121550	rs117695734	G	A	0.0417495	-0.0296	0.005	5.64e-08	352012
772347	chr11	112153880	rs5744250	C	A	0.054672	-0.0262	0.005	1.99e-07	355885
776747	chr11	112917749	rs1447481	T	C	0.445328	-0.0153	0.002	1.87e-10	357235
776970	chr11	112955986	rs4937870	G	A	0.319085	0.0143	0.003	1.07e-08	357235
776972	chr11	112956325	rs2186710	G	C	0.454274	0.0222	0.002	7.91e-21	357235
776979	chr11	112956992	rs4937872	G	A	0.454274	0.0226	0.003	3.07e-17	284100
776984	chr11	112958420	rs11214434	T	A	0.116302	0.0181	0.004	1.19e-06	357235
776985	chr11	112958606	rs55694714	A	T	0.133201	0.0186	0.003	1.67e-08	357235
776988	chr11	112959803	rs10891480	G	T	0.402584	0.0231	0.002	8.66e-22	357235
776989	chr11	112959839	rs10891481	G	A	0.402584	0.023	0.002	1.01e-21	357235
776992	chr11	112959940	rs10789929	T	C	0.432406	0.0241	0.002	4.6e-24	357235
776994	chr11	112960059	rs11214436	T	G	0.402584	0.023	0.002	9.69e-22	357235
776995	chr11	112960062	rs11214437	T	C	0.115308	0.0181	0.004	1.26e-06	357235
777004	chr11	112962091	rs4547132	T	C	0.317097	0.0185	0.003	2.34e-13	357235
777006	chr11	112962524	rs59867819	T	G	0.116302	0.0179	0.004	1.38e-06	357235
777010	chr11	112962896	rs4533068	A	G	0.116302	0.0179	0.004	1.39e-06	357235
777011	chr11	112963087	rs73573285	T	A	0.133201	0.0184	0.003	2.58e-08	357235
777013	chr11	112963389	rs28442075	T	G	0.133201	0.0184	0.003	2.54e-08	357235
777014	chr11	112963431	rs7111153	C	T	0.4334	0.0239	0.002	1.26e-23	357235
777021	chr11	112964041	rs57715877	A	T	0.314115	0.0182	0.003	6.79e-13	357235
777023	chr11	112964302	rs7937151	G	T	0.432406	0.0239	0.002	1.15e-23	357235
777028	chr11	112965125	rs10891482	C	T	0.116302	0.0182	0.004	8.61e-07	357235
777032	chr11	112965426	rs66758562	A	AT	0.116302	0.0205	0.004	3.75e-06	249146
777038	chr11	112966837	rs7104724	A	T	0.116302	0.0181	0.004	9.88e-07	357235
777039	chr11	112967018	rs10750016	A	T	0.432406	0.024	0.002	8.15e-24	357235
777045	chr11	112967616	rs2155281	A	G	0.432406	0.0239	0.002	1.13e-23	357235
777047	chr11	112967991	rs11214439	A	C	0.116302	0.0182	0.004	9.42e-07	357235
777048	chr11	112968145	rs720023	T	A	0.432406	0.0239	0.002	9.62e-24	357235
777050	chr11	112968810	rs7948789	G	A	0.434394	0.0239	0.002	9.15e-24	357235
777052	chr11	112969357	rs10891484	T	C	0.116302	0.0182	0.004	9.06e-07	357235
777053	chr11	112970023	rs17582738	T	A	0.129225	0.0183	0.003	4.42e-08	357235
777067	chr11	112972027	rs10789930	G	T	0.145129	0.0181	0.003	6.9e-08	357235
777068	chr11	112972051	rs10789931	T	C	0.145129	0.018	0.003	7.72e-08	357235
777070	chr11	112972254	rs7126748	C	T	0.432406	0.0241	0.002	3.81e-24	357235
777071	chr11	112972266	rs7110628	G	A	0.134195	0.018	0.003	4.12e-08	357235
777073	chr11	112972416	rs7110863	G	A	0.4334	0.0241	0.002	3.7e-24	357235
777074	chr11	112972688	rs13328864	T	G	0.133201	0.018	0.003	4.18e-08	357235
777075	chr11	112972703	rs10502161	G	A	0.133201	0.018	0.003	4.16e-08	357235
777077	chr11	112972894	rs2186709	G	A	0.5666	-0.0239	0.002	1.06e-23	357235
777081	chr11	112974217	rs55657838	T	C	0.137177	0.0177	0.003	6.48e-08	357235
777083	chr11	112974311	rs56049549	A	G	0.137177	0.0177	0.003	6.5e-08	357235
777091	chr11	112975192	rs7944837	T	A	0.297217	0.0174	0.003	3e-11	357235
777093	chr11	112975412	rs10502163	T	C	0.297217	0.0174	0.003	2.72e-11	357235
777094	chr11	112975526	rs10750017	T	A	0.297217	0.0174	0.003	2.87e-11	357235
777095	chr11	112975991	rs11214441	A	T	0.434394	0.0241	0.002	5.29e-24	357235
777096	chr11	112976081	rs11214442	A	G	0.297217	0.0174	0.003	2.82e-11	357235
777097	chr11	112976138	rs11214443	T	C	0.297217	0.0174	0.003	2.72e-11	357235
777099	chr11	112976417	rs2155285	A	G	0.137177	0.0177	0.003	6.47e-08	357235
777100	chr11	112976420	rs2155286	T	C	0.137177	0.0176	0.003	7.35e-08	357235
777101	chr11	112976474	rs10789932	A	C	0.11829	0.0193	0.004	1.76e-07	357235
777102	chr11	112976484	rs2155287	A	G	0.137177	0.0177	0.003	6.47e-08	357235
777103	chr11	112976647	rs2155288	T	G	0.134195	0.018	0.003	4.83e-08	357235
777104	chr11	112976705	rs10750018	C	A	0.297217	0.0174	0.003	2.87e-11	357235
777106	chr11	112976958	rs10789933	G	A	0.297217	0.0174	0.003	2.78e-11	357235
777109	chr11	112976990	rs12099332	C	A	0.134195	0.018	0.003	4.67e-08	357235
777111	chr11	112977405	rs1940706	T	C	0.297217	0.0174	0.003	3.03e-11	357235
777112	chr11	112977446	rs56319958	G	A	0.134195	0.018	0.003	4.59e-08	357235
777113	chr11	112977531	rs1940707	A	G	0.297217	0.0174	0.003	2.77e-11	357235
777122	chr11	112978251	rs61905367	C	T	0.299205	0.0182	0.004	3.21e-06	154868
777123	chr11	112978254	rs59549727	G	A	0.299205	0.0183	0.004	3.03e-06	154868
777124	chr11	112978433	rs67528578	A	T	0.134195	0.018	0.003	4.56e-08	357235
777127	chr11	112978683	rs4430547	G	A	0.300199	0.0173	0.003	3.07e-11	357235
777130	chr11	112978997	rs1940709	A	G	0.300199	0.0174	0.003	2.83e-11	357235
777131	chr11	112979013	rs1940710	A	T	0.300199	0.0174	0.003	2.85e-11	357235
777136	chr11	112979250	rs1940711	C	A	0.300199	0.0176	0.003	4.52e-09	284100
777139	chr11	112979701	rs10891485	A	G	0.297217	0.0175	0.003	2.27e-11	357235
777141	chr11	112979921	rs2186707	A	T	0.434394	0.0242	0.002	3.34e-24	357235
777143	chr11	112980048	rs2155284	C	G	0.434394	0.0242	0.002	3.19e-24	357235
777145	chr11	112980346	rs2155290	G	C	0.431412	0.0242	0.002	2.95e-24	357235
777146	chr11	112980455	rs7930840	A	T	0.11829	0.0193	0.004	1.84e-07	357235
777148	chr11	112980647	rs2155291	T	G	0.134195	0.0181	0.003	4.2e-08	357235
777152	chr11	112981239	rs2298527	C	G	0.552684	-0.0229	0.002	4.58e-22	357235
777153	chr11	112981310	rs2212449	T	G	0.434394	0.0242	0.002	2.87e-24	357235
777154	chr11	112981470	rs1940729	C	T	0.434394	0.0241	0.002	4.45e-24	357235
777155	chr11	112981473	rs1940728	T	G	0.434394	0.0229	0.003	9.72e-19	300138
777156	chr11	112981742	rs2298526	C	T	0.434394	0.0242	0.002	3.43e-24	357235
777158	chr11	112981866	rs1940727	T	G	0.434394	0.0242	0.002	3.07e-24	357235
777159	chr11	112981889	rs1940726	G	T	0.434394	0.0242	0.002	3.04e-24	357235
777160	chr11	112982037	rs1940725	C	T	0.434394	0.0242	0.002	3.23e-24	357235
777161	chr11	112982224	rs1940724	G	A	0.434394	0.0242	0.002	3.43e-24	357235
777162	chr11	112982290	rs1954826	G	A	0.434394	0.0242	0.002	3.02e-24	357235
777167	chr11	112982816	rs4439550	A	G	0.434394	0.0242	0.002	3.43e-24	357235
777170	chr11	112983330	rs10736463	C	T	0.434394	0.0242	0.002	3.58e-24	357235
777171	chr11	112983353	rs17114646	A	G	0.130219	0.0183	0.003	3.68e-08	357235
777172	chr11	112983388	rs17114647	C	T	0.134195	0.0181	0.003	4.13e-08	357235
777175	chr11	112983587	rs4444109	T	G	0.297217	0.0174	0.003	2.58e-11	357235
777178	chr11	112984213	rs6589353	A	G	0.434394	0.0242	0.002	3.52e-24	357235
777180	chr11	112984632	rs7128707	A	T	0.267396	0.0169	0.003	3.96e-10	357235
777187	chr11	112985415	rs7950836	C	T	0.434394	0.0242	0.002	3.43e-24	357235
777190	chr11	112985637	rs1940722	C	T	0.297217	0.0174	0.003	2.57e-11	357235
777193	chr11	112986206	rs1940721	G	A	0.11829	0.0193	0.004	1.88e-07	357235
777196	chr11	112986394	rs66485141	T	G	0.134195	0.0181	0.003	4.01e-08	357235
777197	chr11	112986480	rs1940720	G	A	0.434394	0.0242	0.002	3.3e-24	357235
777198	chr11	112986607	rs67083804	C	A	0.134195	0.0181	0.003	3.99e-08	357235
777207	chr11	112988195	rs7128705	C	T	0.134195	0.0181	0.003	3.51e-08	357235
777209	chr11	112988892	rs1940719	G	T	0.134195	0.0181	0.003	3.65e-08	357235
777211	chr11	112989145	rs1940718	T	C	0.434394	0.0242	0.002	2.96e-24	357235
777212	chr11	112989172	rs1940717	A	G	0.134195	0.0181	0.003	3.7e-08	357235
777214	chr11	112989566	rs1940716	G	A	0.434394	0.0242	0.002	3.14e-24	357235
777215	chr11	112989626	rs2155282	T	A	0.434394	0.0242	0.002	3.1e-24	357235
777216	chr11	112989857	rs7106434	C	T	0.552684	-0.023	0.002	3.52e-22	357235
777217	chr11	112990171	rs7121047	T	A	0.434394	0.0242	0.002	2.84e-24	357235
777218	chr11	112990224	rs56092825	A	G	0.134195	0.0181	0.003	3.48e-08	357235
777219	chr11	112990259	rs2155283	C	G	0.11829	0.0192	0.004	2e-07	357235
777220	chr11	112990712	rs4466874	C	T	0.434394	0.0242	0.002	3.26e-24	357235
777221	chr11	112990721	rs4479020	A	G	0.434394	0.0242	0.002	2.96e-24	357235
777223	chr11	112991057	rs4456284	T	C	0.124254	0.0199	0.004	3.48e-08	357235
777228	chr11	112991865	rs7115165	C	T	0.434394	0.0242	0.002	3.03e-24	357235
777230	chr11	112992179	rs7129926	T	G	0.163022	0.0179	0.003	5.34e-09	357235
777235	chr11	112992857	rs4424705	A	T	0.271372	0.0168	0.003	4.41e-10	357235
777237	chr11	112993073	rs11214444	T	C	0.11829	0.0192	0.004	2.21e-07	357235
777239	chr11	112993807	rs1892979	G	A	0.11829	0.019	0.004	3.05e-07	357235
777245	chr11	112994393	rs7108081	G	A	0.434394	0.0242	0.002	3.04e-24	357235
777250	chr11	112995184	rs4439551	C	T	0.434394	0.027	0.003	5.06e-16	182430
777252	chr11	112995547	rs4381397	C	T	0.434394	0.0242	0.002	3.08e-24	357235
777254	chr11	112995734	rs4144892	T	C	0.434394	0.0242	0.002	2.93e-24	357235
777258	chr11	112996302	rs721496	A	G	0.271372	0.0168	0.003	4.51e-10	357235
777259	chr11	112996339	rs1940702	G	A	0.434394	0.0242	0.002	2.93e-24	357235
777261	chr11	112996460	rs12285372	T	C	0.163022	0.0179	0.003	5.22e-09	357235
777265	chr11	112997164	rs60644484	A	AAAG	0.271372	0.0186	0.004	2.76e-07	192049
777267	chr11	112997263	rs11214447	A	G	0.11829	0.0192	0.004	2.24e-07	357235
777271	chr11	112997743	rs60249257	A	C	0.134195	0.0182	0.003	3.01e-08	357235
777272	chr11	112997811	rs66728109	C	T	0.134195	0.0182	0.003	3.41e-08	357235
777279	chr11	112998332	rs10891487	A	G	0.434394	0.0242	0.002	3.59e-24	357235
777280	chr11	112998381	rs10891488	T	G	0.271372	0.0168	0.003	5.02e-10	357235
777281	chr11	112998543	rs10891489	C	T	0.11829	0.0191	0.004	2.5e-07	357235
777282	chr11	112998682	rs1940701	C	T	0.434394	0.0242	0.002	3.6e-24	357235
777284	chr11	113000374	rs10789934	A	G	0.11829	0.0191	0.004	2.4e-07	357235
777289	chr11	113001583	rs723599	G	A	0.434394	0.0241	0.002	4.14e-24	357235
777295	chr11	113002380	rs12363408	C	A	0.26839	0.0168	0.003	5.59e-10	357235
777303	chr11	113003813	rs12273652	A	G	0.163022	0.0179	0.003	4.92e-09	357235
777304	chr11	113003881	rs7127712	T	A	0.434394	0.0242	0.002	2.52e-24	357235
777305	chr11	113003923	rs7127930	A	C	0.434394	0.0242	0.002	3.29e-24	357235
777309	chr11	113004447	rs11214451	A	G	0.11829	0.019	0.004	3.22e-07	357235
777310	chr11	113004491	rs56943909	CA	C	0.163022	0.0319	0.007	4.05e-06	81733
777314	chr11	113005046	rs10750019	C	G	0.434394	0.0242	0.002	2.8e-24	357235
777318	chr11	113006164	rs1940697	A	G	0.434394	0.0242	0.002	3.05e-24	357235
777320	chr11	113006218	rs9919553	C	T	0.134195	0.0182	0.003	2.96e-08	357235
777321	chr11	113006582	rs9919670	A	G	0.435388	0.0242	0.002	2.69e-24	357235
777322	chr11	113006686	rs9919557	C	T	0.434394	0.0243	0.002	2.06e-24	357235
777323	chr11	113006687	rs9919558	A	T	0.434394	0.0242	0.002	2.51e-24	357235
777326	chr11	113007532	rs7118907	A	C	0.434394	0.0242	0.002	2.66e-24	357235
777329	chr11	113007825	rs6589354	A	T	0.434394	0.0245	0.003	1.24e-19	284100
777330	chr11	113008273	rs4595579	T	C	0.163022	0.0179	0.003	4.47e-09	357235
777331	chr11	113008734	rs4589334	C	G	0.434394	0.0242	0.002	2.81e-24	357235
777332	chr11	113009653	rs60244972	G	C	0.163022	0.018	0.003	4.19e-09	357235
777333	chr11	113009666	rs73004616	G	T	0.134195	0.0182	0.003	2.96e-08	357235
777334	chr11	113009875	rs1884	C	G	0.271372	0.0168	0.003	5.6e-10	357235
777335	chr11	113009984	rs4322430	G	A	0.163022	0.0179	0.003	4.5e-09	357235
777336	chr11	113010010	rs4294596	T	A	0.434394	0.0242	0.002	3.02e-24	357235
777339	chr11	113010493	rs17114673	A	G	0.11829	0.019	0.004	2.86e-07	357235
777344	chr11	113011184	rs1219294691	C	T	0.434394	0.0312	0.005	5.32e-10	85809
777345	chr11	113011339	rs889941779	T	C	0.4334	0.0313	0.005	4.9e-10	85809
777347	chr11	113011457	rs7943198	G	T	0.434394	0.0311	0.005	5.94e-10	85809
777352	chr11	113012080	rs56124422	A	G	0.134195	0.0183	0.003	2.65e-08	357235
777355	chr11	113013039	rs7113596	A	C	0.434394	0.0242	0.002	3.17e-24	357235
777363	chr11	113014359	rs2155289	G	A	0.163022	0.018	0.003	4.31e-09	357235
777364	chr11	113014620	rs750350	T	G	0.130219	0.0183	0.003	4.45e-08	357235
777365	chr11	113014805	rs10891490	C	T	0.552684	-0.023	0.002	3.93e-22	357235
777377	chr11	113016688	rs10732853	G	C	0.434394	0.0242	0.002	3.15e-24	357235
777379	chr11	113017407	rs17114682	C	A	0.11829	0.019	0.004	2.92e-07	357235
777385	chr11	113018608	rs17114685	T	C	0.134195	0.0182	0.003	2.89e-08	357235
777386	chr11	113018635	rs17114687	G	A	0.134195	0.0182	0.003	2.9e-08	357235
777388	chr11	113019091	rs61902793	A	G	0.26839	0.0168	0.003	6.02e-10	357235
777389	chr11	113019124	rs999851	G	A	0.434394	0.0242	0.002	2.85e-24	357235
777400	chr11	113021552	rs1940733	A	G	0.434394	0.0242	0.002	2.87e-24	357235
777402	chr11	113021848	rs9919620	A	G	0.434394	0.0242	0.002	2.7e-24	357235
777405	chr11	113022839	rs7941072	C	T	0.271372	0.0167	0.003	6.39e-10	357235
777407	chr11	113023134	rs7926312	G	A	0.434394	0.0242	0.002	2.5e-24	357235
777409	chr11	113023728	rs17114689	G	A	0.130219	0.0185	0.003	2.5e-08	357235
777413	chr11	113024073	rs79960639	T	TA	0.11829	0.0213	0.004	1.56e-06	249146
777415	chr11	113024306	rs1940734	C	G	0.434394	0.0242	0.002	2.88e-24	357235
777423	chr11	113025492	rs10750021	G	C	0.434394	0.0242	0.002	3.1e-24	357235
777429	chr11	113026351	rs11214468	T	C	0.271372	0.0168	0.003	4.77e-10	357235
777434	chr11	113027488	rs12287147	A	C	0.163022	0.0179	0.003	4.91e-09	357235
777436	chr11	113027706	rs1940699	T	A	0.434394	0.0242	0.002	3.17e-24	357235
777438	chr11	113028273	rs12288908	T	C	0.163022	0.0152	0.003	4.35e-06	300138
777439	chr11	113028492	rs1892983	C	T	0.434394	0.0242	0.002	2.88e-24	357235
777441	chr11	113028911	rs1892981	T	C	0.434394	0.0242	0.002	2.92e-24	357235
777443	chr11	113029013	rs17114702	T	C	0.163022	0.0179	0.003	4.89e-09	357235
777445	chr11	113029110	rs17114705	A	G	0.163022	0.0179	0.003	4.74e-09	357235
777449	chr11	113029621	rs11214469	A	T	0.434394	0.0242	0.002	2.98e-24	357235
777450	chr11	113030063	rs35017949	T	TA	0.434394	0.0254	0.003	5.53e-19	249146
777451	chr11	113030077	rs12365502	A	C	0.271372	0.0168	0.003	5.04e-10	357235
777452	chr11	113030372	rs2155293	A	T	0.163022	0.0179	0.003	4.76e-09	357235
777459	chr11	113031949	rs1320670	T	A	0.435388	0.0242	0.002	2.81e-24	357235
777465	chr11	113032873	rs7945073	A	G	0.435388	0.0242	0.002	2.8e-24	357235
777469	chr11	113033613	rs7113099	A	T	0.435388	0.0242	0.002	2.64e-24	357235
777470	chr11	113033757	rs7127528	T	C	0.435388	0.0242	0.002	3.01e-24	357235
777473	chr11	113034317	rs7128314	T	C	0.435388	0.0242	0.002	3.09e-24	357235
777474	chr11	113034407	rs7128648	A	G	0.435388	0.0242	0.002	3.42e-24	357235
777477	chr11	113034867	rs17114718	T	A	0.135189	0.0182	0.003	3.39e-08	357235
777479	chr11	113035054	rs4480572	T	C	0.435388	0.0242	0.002	2.8e-24	357235
777482	chr11	113035496	rs1940712	C	G	0.435388	0.0242	0.002	2.66e-24	357235
777484	chr11	113035563	rs1940713	C	T	0.435388	0.0242	0.002	2.81e-24	357235
777485	chr11	113035669	rs1940714	C	T	0.435388	0.0242	0.002	3.07e-24	357235
777488	chr11	113036082	rs7935745	G	A	0.435388	0.0242	0.002	2.62e-24	357235
777489	chr11	113036294	rs73004668	T	C	0.0536779	-0.0318	0.006	2.43e-08	357187
777490	chr11	113036424	rs67483103	T	C	0.130219	0.0193	0.003	6.58e-09	357235
777491	chr11	113036699	rs10502164	C	T	0.135189	0.0181	0.003	3.72e-08	357235
777497	chr11	113038133	rs1940735	G	T	0.276342	0.0161	0.003	1.79e-09	357235
777500	chr11	113038674	rs7947502	T	C	0.550696	-0.0227	0.002	1.28e-21	357235
777502	chr11	113039023	rs10891492	T	C	0.436382	0.024	0.002	8.53e-24	357235
777505	chr11	113039149	rs10891493	A	G	0.159046	0.0187	0.003	1.36e-09	357235
777506	chr11	113039355	rs7948327	A	C	0.436382	0.0239	0.002	1.01e-23	357235
777507	chr11	113039436	rs17114730	T	C	0.130219	0.0192	0.003	8.13e-09	357235
777508	chr11	113040061	rs2155292	G	A	0.436382	0.024	0.002	8.31e-24	357235
777509	chr11	113040096	rs12574676	T	C	0.277336	0.0159	0.003	3.04e-09	357235
777511	chr11	113040247	rs12574688	A	C	0.122266	0.0174	0.004	1.78e-06	357235
777512	chr11	113040254	rs73004672	G	A	0.159046	0.0188	0.003	1.33e-09	357235
777514	chr11	113040282	rs7938812	G	T	0.436382	0.024	0.002	8.32e-24	357235
777517	chr11	113041117	rs7942723	G	T	0.436382	0.024	0.002	8.33e-24	357235
777518	chr11	113041207	rs55677011	A	G	0.130219	0.0193	0.003	7.23e-09	357235
777519	chr11	113041326	rs7105462	A	G	0.550696	-0.0228	0.002	8.59e-22	357235
777520	chr11	113041581	rs3802847	C	T	0.436382	0.024	0.002	7.35e-24	357235
777522	chr11	113041665	rs3802848	C	A	0.436382	0.024	0.002	7.6e-24	357235
777524	chr11	113041708	rs3802849	A	T	0.263419	0.0176	0.003	2.52e-11	357235
777525	chr11	113041796	rs3802850	C	A	0.436382	0.0239	0.002	8.91e-24	357235
777526	chr11	113041828	rs3802851	C	T	0.263419	0.0177	0.003	2.34e-11	357235
777529	chr11	113042002	rs2186874	C	T	0.436382	0.024	0.002	6.87e-24	357235
777530	chr11	113042089	rs2155646	C	T	0.436382	0.0239	0.002	1.03e-23	357235
777531	chr11	113042225	rs2155645	T	C	0.263419	0.0179	0.003	1.38e-11	357235
777547	chr11	113043958	rs12224032	G	C	0.205765	0.0206	0.004	3.44e-08	227003
777552	chr11	113044643	rs56360439	C	T	0.252485	0.0224	0.003	3.66e-12	249146
777558	chr11	113045348	rs78741618	A	ACTT	0.251491	0.0213	0.004	1.01e-06	125333
777566	chr11	113046389	rs12574893	T	C	0.204771	0.0206	0.003	1.16e-12	357235
777567	chr11	113046656	rs12277922	T	C	0.251491	0.0209	0.003	8.44e-15	357235
777577	chr11	113048219	rs10891495	C	T	0.205765	0.0207	0.003	9.7e-13	357235
777578	chr11	113048263	rs12575544	A	G	0.251491	0.0207	0.003	2.45e-14	357235
777585	chr11	113050199	rs10891496	T	C	0.471173	0.0187	0.002	3.21e-15	357235
777587	chr11	113050349	rs12576197	T	C	0.249503	0.0201	0.003	1.41e-13	357235
777589	chr11	113050800	rs10891498	G	A	0.466203	0.0184	0.002	8.97e-15	357235
777592	chr11	113051088	rs59598942	C	T	0.203777	0.0199	0.003	7.33e-12	357235
777593	chr11	113051201	rs7946527	G	A	0.203777	0.0199	0.003	6.51e-12	357235
777594	chr11	113051410	rs7933591	G	T	0.469185	0.0184	0.002	9.04e-15	357235
777595	chr11	113051532	rs35988681	T	TA	0.516899	-0.0154	0.003	3.55e-06	182430
777596	chr11	113051571	rs7947116	G	C	0.466203	0.0184	0.002	8.66e-15	357235
777597	chr11	113051725	rs7950047	G	A	0.465209	0.0184	0.002	8.41e-15	357235
777598	chr11	113051784	rs7950359	A	G	0.470179	0.0184	0.002	8.81e-15	357235
777604	chr11	113052744	rs7102704	T	A	0.465209	0.0185	0.002	7.1e-15	357235
777607	chr11	113053080	rs12577005	A	C	0.463221	0.0186	0.002	4.36e-15	357235
777609	chr11	113053392	rs10891499	A	G	0.463221	0.0186	0.002	4.75e-15	357235
777611	chr11	113053968	rs4144893	A	G	0.203777	0.02	0.003	5.8e-12	357235
777614	chr11	113055537	rs2509377	C	T	0.536779	-0.0186	0.002	4.89e-15	357235
777615	chr11	113055590	rs2437694	C	G	0.536779	-0.0188	0.002	2.68e-15	357235
777616	chr11	113056191	rs3016630	A	G	0.534791	-0.0185	0.002	7.35e-15	357235
777621	chr11	113057235	rs2574829	C	G	0.530815	-0.0185	0.002	6.5e-15	357235
777622	chr11	113057442	rs1369817	T	G	0.534791	-0.0185	0.002	6.34e-15	357235
777635	chr11	113060902	rs1836799	T	C	0.252485	0.02	0.003	1.31e-13	357235
777636	chr11	113060903	rs1836798	G	A	0.253479	0.02	0.003	1.2e-13	357235
777654	chr11	113061851	rs1245094	G	A	0.532803	-0.0186	0.002	4.31e-15	357235
777663	chr11	113063773	rs10502165	C	T	0.203777	0.0204	0.003	2.34e-12	357235
777681	chr11	113067284	rs1245102	T	C	0.527833	-0.019	0.002	1.29e-15	357235
777682	chr11	113067292	rs11214474	T	C	0.202783	0.0205	0.003	1.82e-12	357235
777685	chr11	113067367	rs1245101	C	G	0.527833	-0.0189	0.002	1.45e-15	357235
777687	chr11	113067954	rs2511762	T	A	0.525845	-0.0188	0.002	1.95e-15	357235
777689	chr11	113068061	rs1264453	A	C	0.527833	-0.0187	0.002	2.85e-15	357235
777694	chr11	113068809	rs12361204	C	G	0.516899	-0.0172	0.002	3.54e-13	357235
777725	chr11	113073239	rs4306316	T	A	0.210736	0.0192	0.003	2.65e-11	357235
777728	chr11	113073328	rs11214475	G	C	0.203777	0.0191	0.003	5.42e-11	357235
777729	chr11	113074099	rs9943574	A	C	0.205765	0.019	0.003	5.9e-11	357235
777731	chr11	113074311	rs11214476	C	T	0.208748	0.0193	0.003	2.4e-11	357235
777735	chr11	113075170	rs745631	G	A	0.258449	0.0194	0.003	6.47e-13	357235
777741	chr11	113075539	rs2003987	T	C	0.510934	-0.0164	0.002	4.54e-12	357235
777749	chr11	113076484	rs12222753	T	C	0.204771	0.019	0.003	5.41e-11	357235
777758	chr11	113077584	rs1465765	A	G	0.208748	0.0192	0.003	2.83e-11	357235
777759	chr11	113077786	rs1965775	C	A	0.209742	0.0192	0.003	2.31e-11	357235
777761	chr11	113077966	rs3943739	T	C	0.512922	-0.0165	0.002	3.64e-12	357235
777768	chr11	113079470	rs1261874	T	A	0.530815	-0.0171	0.002	5.07e-13	357235
777773	chr11	113080060	rs1245114	T	C	0.525845	-0.0174	0.002	1.88e-13	357235
777775	chr11	113080303	rs1245113	G	C	0.525845	-0.0174	0.002	2.08e-13	357235
777779	chr11	113080987	rs12794745	T	G	0.510934	-0.0164	0.002	3.74e-12	357235
777789	chr11	113082790	rs1245112	G	C	0.530815	-0.0171	0.002	5.21e-13	357235
777804	chr11	113085819	rs1962881	C	T	0.208748	0.0193	0.003	2.43e-11	357235
777809	chr11	113087061	rs56331084	A	C	0.203777	0.0191	0.003	5.35e-11	357235
777815	chr11	113088183	rs7933413	G	A	0.208748	0.0192	0.003	2.77e-11	357235
777831	chr11	113089849	rs1159620	A	G	0.208748	0.0192	0.003	2.71e-11	357235
777832	chr11	113090000	rs1865732	C	T	0.517893	-0.0162	0.002	7.95e-12	357235
777844	chr11	113092717	rs17114801	G	A	0.11829	0.0165	0.004	4.07e-06	357235
777846	chr11	113093417	rs10891503	C	T	0.21173	0.0191	0.003	3.47e-11	357235
777851	chr11	113093926	rs12789616	A	G	0.555666	-0.0147	0.002	6.34e-10	357235
777856	chr11	113094434	rs2885208	C	T	0.205765	0.019	0.003	6.94e-11	357235
777866	chr11	113096111	rs56126914	A	G	0.117296	0.0166	0.004	3.44e-06	357235
777869	chr11	113097100	rs17114821	A	G	0.117296	0.0165	0.004	3.85e-06	357235
777872	chr11	113097929	rs1816537	C	A	0.512922	-0.0165	0.002	3.02e-12	357235
777880	chr11	113098536	rs10891504	T	G	0.508946	-0.0168	0.002	1.26e-12	357235
777889	chr11	113099631	rs72995935	G	C	0.116302	0.0166	0.004	3.36e-06	357235
777903	chr11	113100823	rs11214488	T	C	0.206759	0.0188	0.003	6.6e-11	357235
777907	chr11	113101462	rs72995940	T	A	0.116302	0.0166	0.004	3.28e-06	357235
777919	chr11	113102775	rs10891505	G	A	0.50994	-0.0168	0.002	1.17e-12	357235
777933	chr11	113105212	rs11214489	T	C	0.204771	0.0182	0.003	2.93e-10	357235
777940	chr11	113107091	rs920129	T	A	0.515905	-0.0162	0.002	7.65e-12	357235
777943	chr11	113107655	rs12788208	A	G	0.510934	-0.0165	0.002	3.34e-12	357235
777947	chr11	113108316	rs11214491	C	T	0.163022	0.0162	0.003	3.16e-07	357235
777968	chr11	113110207	rs35220749	A	AT	0.204771	0.0176	0.003	2.62e-07	249146
777973	chr11	113111038	rs12361946	T	C	0.515905	-0.016	0.002	1.27e-11	357235
777981	chr11	113111813	rs7107443	G	A	0.562624	-0.014	0.002	4.45e-09	357235
777984	chr11	113112417	rs4539361	T	A	0.510934	-0.0163	0.002	5.92e-12	357235
777987	chr11	113112812	rs4492854	T	C	0.55666	-0.0142	0.002	2.44e-09	357235
777988	chr11	113112873	rs4471463	T	C	0.557654	-0.0143	0.002	1.99e-09	357235
778008	chr11	113114710	rs11214500	T	C	0.559642	-0.0145	0.002	1.26e-09	357235
778010	chr11	113114755	rs11214501	A	T	0.559642	-0.0144	0.002	1.36e-09	357235
778017	chr11	113115470	rs1369818	G	A	0.559642	-0.0145	0.002	1.19e-09	357235
778024	chr11	113116032	rs11214503	T	C	0.512922	-0.0164	0.002	4.47e-12	357235
778026	chr11	113116391	rs873804	C	T	0.559642	-0.0144	0.002	1.39e-09	357235
778029	chr11	113116659	rs2003898	C	T	0.559642	-0.0145	0.002	1.22e-09	357235
778033	chr11	113117393	rs2011487	A	C	0.510934	-0.0164	0.002	4.39e-12	357235
778034	chr11	113117514	rs2011505	A	G	0.510934	-0.0164	0.002	4.51e-12	357235
778042	chr11	113118576	rs1061	C	T	0.559642	-0.0145	0.002	1.18e-09	357235
778043	chr11	113118719	rs10750024	A	G	0.559642	-0.0145	0.002	1.25e-09	357235
778046	chr11	113118998	rs1436111	G	T	0.559642	-0.0145	0.002	1.15e-09	357235
778053	chr11	113120132	rs11214505	G	A	0.082505	-0.0216	0.004	8.97e-07	357235
778065	chr11	113121647	rs1079021	A	G	0.729622	-0.0175	0.003	3.2e-11	357235
778067	chr11	113121728	rs2005086	G	A	0.790258	-0.0184	0.003	1.32e-10	357235
778069	chr11	113121779	rs2005085	T	G	0.508946	-0.0163	0.002	5.11e-12	357235
778070	chr11	113121979	rs1369816	C	A	0.790258	-0.0182	0.003	1.82e-10	357235
778072	chr11	113122125	rs2853194	G	A	0.789264	-0.0182	0.003	1.85e-10	357235
778082	chr11	113123126	rs1273044	C	T	0.742545	-0.0188	0.003	6.62e-11	300138
778088	chr11	113123959	rs1261877	G	A	0.78827	-0.0181	0.003	2.18e-10	357235
778096	chr11	113125732	rs2012801	G	A	0.729622	-0.0173	0.003	4.85e-11	357235
778102	chr11	113126691	rs7947910	A	G	0.501988	-0.0161	0.002	9.08e-12	357235
778119	chr11	113129490	rs12788026	T	A	0.500994	-0.0155	0.002	5.91e-11	357235
778123	chr11	113130588	rs7932647	A	G	0.500994	-0.0154	0.002	7.06e-11	357235
778130	chr11	113132472	rs34150885	C	CT	0.500994	-0.016	0.003	1.61e-08	249146
778134	chr11	113133940	rs4937993	G	A	0.500994	-0.0155	0.002	5.82e-11	357235
778144	chr11	113136138	rs7112548	T	C	0.5	-0.0171	0.003	1.13e-10	284100
778152	chr11	113137438	rs10891510	G	T	0.500994	-0.0156	0.002	4.8e-11	357235
778157	chr11	113138021	rs7121187	A	G	0.500994	-0.019	0.003	1.85e-08	176011
778163	chr11	113138981	rs17114972	A	G	0.136183	0.0178	0.003	2.31e-07	357235
778168	chr11	113139477	rs17114979	C	T	0.136183	0.0177	0.003	2.53e-07	357235
778177	chr11	113140999	rs1245133	G	A	0.274354	0.0164	0.003	3.96e-10	357235
778196	chr11	113144264	rs1245131	A	G	0.274354	0.0162	0.003	6.16e-10	357235
778221	chr11	113148127	rs76406876	G	T	0.106362	0.018	0.004	2.65e-06	357235
778222	chr11	113148242	rs10891518	T	C	0.501988	-0.0155	0.002	5.37e-11	357235
778225	chr11	113148715	rs1369814	A	C	0.106362	0.018	0.004	2.87e-06	357235
778226	chr11	113148737	rs1245129	C	T	0.274354	0.0166	0.003	2.63e-10	357235
778235	chr11	113151728	rs12286728	C	G	0.105368	0.018	0.004	2.59e-06	357235
778238	chr11	113152994	rs75794878	T	G	0.136183	0.018	0.003	1.54e-07	357235
778258	chr11	113156436	rs4936263	A	G	0.511928	-0.0158	0.002	2.34e-11	357235
778267	chr11	113157505	rs1940705	C	T	0.240557	0.0153	0.003	2.36e-08	357235
778269	chr11	113157719	rs1245125	C	A	0.240557	0.0153	0.003	2.1e-08	357235
778279	chr11	113159905	rs1245121	A	C	0.241551	0.0154	0.003	1.98e-08	357235
778287	chr11	113160974	rs11214521	G	A	0.0417495	-0.0283	0.006	5.99e-07	357187
778288	chr11	113161036	rs2846916	C	T	0.241551	0.0152	0.003	2.58e-08	357235
778312	chr11	113164065	rs12272966	T	C	0.241551	0.0153	0.003	2.13e-08	357235
778333	chr11	113166771	rs11607865	A	C	0.383698	-0.0159	0.003	7.51e-09	284100
778396	chr11	113179079	rs35107553	T	C	0.541749	-0.0137	0.002	6.97e-09	357235
778571	chr11	113220083	rs4646981	T	C	0.112326	-0.0188	0.004	5.74e-07	357235
778663	chr11	113238031	rs11214550	C	T	0.441352	-0.0129	0.003	2.86e-07	332138
778680	chr11	113241351	rs884110	C	A	0.4334	-0.0134	0.003	6.5e-07	284100
778711	chr11	113245649	rs7130671	T	C	0.356859	0.0129	0.003	3.22e-07	332138
824766	chr11	121624432	rs9633951	C	T	0.460239	0.0113	0.002	4.09e-06	332138
824767	chr11	121624846	rs10790448	A	G	0.451292	0.0121	0.002	9.5e-07	332138
824771	chr11	121626224	rs11218363	T	C	0.434394	0.0118	0.002	2.01e-06	332138
824777	chr11	121628627	rs1393914	A	G	0.445328	0.0121	0.002	8.4e-07	332138
824787	chr11	121630529	rs10892762	A	G	0.4334	0.0114	0.002	4.23e-06	332138
824790	chr11	121631046	rs1133174	A	G	0.442346	0.0114	0.002	3.52e-06	332138
825150	chr11	121702227	rs490138	T	A	0.759443	0.0135	0.003	4.83e-06	357235
825156	chr11	121702814	rs573970	C	T	0.758449	0.0136	0.003	4.73e-06	357235
825163	chr11	121703630	rs616412	T	C	0.712724	0.0129	0.003	2.77e-06	357235
825167	chr11	121704030	rs541772	G	T	0.754473	0.0139	0.003	2.7e-06	357235
825168	chr11	121704150	rs540824	A	G	0.754473	0.0139	0.003	2.81e-06	357235
825170	chr11	121704387	rs1074086	A	G	0.712724	0.0129	0.003	2.49e-06	357235
825172	chr11	121705314	rs508851	G	A	0.759443	0.0137	0.003	3.85e-06	357235
825174	chr11	121706330	rs583663	C	T	0.755467	0.014	0.003	2.42e-06	357235
825177	chr11	121706732	rs564080	T	C	0.712724	0.0129	0.003	2.92e-06	357235
825178	chr11	121706794	rs563265	A	G	0.754473	0.0139	0.003	2.93e-06	357235
825179	chr11	121707502	rs535768	C	T	0.754473	0.014	0.003	2.55e-06	357235
825180	chr11	121707694	rs664885	C	T	0.754473	0.014	0.003	2.49e-06	357235
825182	chr11	121707725	rs664539	A	G	0.754473	0.0139	0.003	3.05e-06	357235
825183	chr11	121708084	rs663151	T	C	0.754473	0.0141	0.003	1.87e-06	357235
825184	chr11	121708197	rs662388	A	G	0.754473	0.014	0.003	2.18e-06	357235
825185	chr11	121708237	rs662333	A	G	0.754473	0.0141	0.003	2.04e-06	357235
825188	chr11	121708934	rs501840	G	C	0.759443	0.0137	0.003	4.01e-06	357235
825205	chr11	121711712	rs1699101	A	G	0.758449	0.0136	0.003	4.67e-06	357235
843292	chr11	124743036	rs12293670	G	A	0.350895	-0.0125	0.002	5.77e-07	357235
843296	chr11	124744061	rs55661361	A	G	0.350895	-0.0125	0.002	5.69e-07	357235
843311	chr11	124749511	rs11604175	T	C	0.274354	-0.0133	0.003	9.48e-07	357235
843316	chr11	124750251	rs11219769	T	G	0.274354	-0.0131	0.003	1.31e-06	357235
843327	chr11	124753596	rs12541	C	T	0.22167	-0.0147	0.003	2.01e-07	357235
886302	chr11	132095145	rs11222916	C	T	0.369781	0.0112	0.002	4.85e-06	357235
925657	chr11	17743723	rs739993	G	C	0.15507	-0.018	0.003	1.23e-07	332138
991794	chr11	27622178	rs11030084	T	C	0.190855	-0.015	0.003	1.87e-06	357235
991957	chr11	27654165	rs1519480	T	C	0.705765	-0.0116	0.003	4.39e-06	357235
991961	chr11	27655494	rs7124442	T	C	0.706759	-0.0117	0.003	4.17e-06	357235
991973	chr11	27658369	rs6265	T	C	0.196819	-0.0153	0.003	8.79e-07	357235
992032	chr11	27672694	rs2049045	C	G	0.192843	-0.0151	0.003	2.09e-06	357235
993209	chr11	27984189	rs10835251	A	G	0.56163	0.0111	0.002	3.27e-06	357235
993214	chr11	27984775	rs12363812	T	C	0.540755	0.0126	0.002	1.11e-07	357235
993792	chr11	28153266	rs960357	G	A	0.54672	0.012	0.002	4.43e-07	357235
994127	chr11	28248337	rs10835296	A	G	0.545726	0.0118	0.002	5.74e-07	357235
994456	chr11	28341231	rs10444268	A	G	0.544732	0.0122	0.002	2.58e-07	357235
1017910	chr11	33112083	rs143113198	A	G	0.00596421	-0.05	0.01	9.53e-07	352012
1018406	chr11	33220105	rs149112152	T	C	0.00596421	-0.0485	0.01	3.45e-06	348347
1020449	chr11	33667348	rs10836097	G	A	0.245527	0.0131	0.003	1.66e-06	357235
1184751	chr11	64322116	rs646153	T	C	0.37674	-0.0112	0.002	4.22e-06	357235
1184798	chr11	64329761	rs694739	G	A	0.380716	-0.0118	0.002	1.27e-06	357235
1184849	chr11	64341646	rs647152	G	T	0.370775	-0.0114	0.002	2.99e-06	357235
1184856	chr11	64343196	rs574835	A	G	0.365805	-0.0116	0.002	1.97e-06	357235
1184858	chr11	64343211	rs479552	C	G	0.371769	-0.0113	0.002	3.32e-06	357235
1184962	chr11	64365694	rs78850182	T	TC	0.16501	-0.0169	0.004	3.27e-06	249146
1184963	chr11	64365756	rs72924202	T	C	0.16501	-0.0143	0.003	2.62e-06	357235
1184968	chr11	64366080	rs61886926	T	C	0.370775	-0.0111	0.002	4.9e-06	357235
1184980	chr11	64367826	rs645078	C	A	0.370775	-0.0111	0.002	4.52e-06	357235
1184981	chr11	64367963	rs508168	A	G	0.370775	-0.0112	0.002	4.28e-06	357235
1184987	chr11	64369120	rs1662188	T	G	0.625248	0.0111	0.002	4.3e-06	357235
1184995	chr11	64371333	rs11542299	C	T	0.370775	-0.0111	0.002	4.78e-06	357235
1184996	chr11	64371433	rs17857342	G	T	0.370775	-0.0111	0.002	4.74e-06	357235
1185000	chr11	64373153	rs11231770	A	G	0.370775	-0.0112	0.002	3.82e-06	357235
1185001	chr11	64373170	rs11231771	G	T	0.370775	-0.0112	0.002	3.97e-06	357235
1185002	chr11	64373232	rs10897487	T	C	0.370775	-0.0113	0.002	3.55e-06	357235
1185003	chr11	64373265	rs475032	C	G	0.625248	0.0114	0.002	2.61e-06	357235
1185004	chr11	64373334	rs10897488	C	T	0.370775	-0.0112	0.002	4.01e-06	357235
1185009	chr11	64374299	rs11231772	G	A	0.370775	-0.0111	0.002	4.67e-06	357235
1185013	chr11	64374919	rs72926038	C	G	0.16501	-0.0143	0.003	2.31e-06	357235
1185014	chr11	64375006	rs56339474	T	C	0.16501	-0.0143	0.003	2.6e-06	357235
1185018	chr11	64375507	rs76481851	A	G	0.16501	-0.0142	0.003	2.62e-06	357235
1185019	chr11	64375533	rs72926042	T	C	0.16501	-0.0143	0.003	2.36e-06	357235
1185022	chr11	64375915	rs72926046	G	A	0.16501	-0.0143	0.003	2.42e-06	357235
1185024	chr11	64376102	rs72926050	G	C	0.16501	-0.0143	0.003	2.38e-06	357235
1185025	chr11	64376302	rs12417275	C	A	0.16501	-0.0143	0.003	2.38e-06	357235
1185027	chr11	64376537	rs11231774	G	A	0.16501	-0.0144	0.003	2.24e-06	357235
1185033	chr11	64377292	rs7104729	A	G	0.831014	0.0173	0.004	1.24e-06	249146
1185035	chr11	64377432	rs7104891	A	G	0.83499	0.0143	0.003	2.27e-06	357235
1185036	chr11	64377637	rs7105178	A	G	0.83499	0.0174	0.004	1.11e-06	249146
1185040	chr11	64378817	rs641168	G	C	0.831014	0.0143	0.003	1.93e-06	357235
1185044	chr11	64379642	rs10792430	A	T	0.16501	-0.0143	0.003	2.38e-06	357235
1185061	chr11	64381780	rs471584	T	C	0.833996	0.0142	0.003	2.57e-06	357235
1185064	chr11	64382588	rs139777171	C	CTTCT	0.16501	-0.0164	0.004	4.97e-06	249146
1185065	chr11	64382898	rs559928	C	T	0.831014	0.0143	0.003	1.9e-06	357235
1185176	chr11	64403726	rs141671644	T	C	0.255467	-0.0175	0.003	2.52e-07	225660
1185177	chr11	64403727	rs149206479	G	A	0.255467	-0.0175	0.003	2.7e-07	225660
1185271	chr11	64425946	rs4963223	G	A	0.256461	-0.0139	0.003	5.82e-07	332138
1285464	chr11	82596753	rs1939602	A	G	0.204771	-0.0141	0.003	2.28e-06	357235
1360492	chr11	95759886	rs7928152	C	T	0.447316	0.0111	0.002	3.1e-06	357235
1360512	chr11	95767049	rs1255167	T	C	0.489066	-0.0108	0.002	4.87e-06	357235
1361105	chr11	95863710	rs473157	G	A	0.520875	-0.0112	0.002	2e-06	357235
1361108	chr11	95865465	rs687559	G	A	0.522863	-0.0112	0.002	2.31e-06	357235
1361222	chr11	95885261	rs555556	G	T	0.496024	-0.0109	0.002	4.34e-06	357235
1361280	chr11	95898306	rs1254935	A	C	0.492048	-0.0116	0.002	1.07e-06	357235
1361285	chr11	95899102	rs525087	A	G	0.519881	-0.0114	0.002	1.48e-06	357235
1361290	chr11	95900460	rs534973	T	A	0.498012	-0.0109	0.002	4.09e-06	357235
1361305	chr11	95903454	rs693172	G	A	0.517893	-0.0109	0.002	4.24e-06	357235
1361311	chr11	95904707	rs553990	G	A	0.523857	-0.0112	0.002	2.05e-06	357235
1361312	chr11	95904740	rs553869	C	G	0.522863	-0.0112	0.002	2.06e-06	357235
1361319	chr11	95906157	rs503999	G	A	0.523857	-0.0112	0.002	2.2e-06	357235
1361323	chr11	95908438	rs542509	C	T	0.523857	-0.011	0.002	3.18e-06	357235
1361344	chr11	95912202	rs11021344	T	G	0.50994	-0.0111	0.002	2.78e-06	357235
1361374	chr11	95920154	rs10765774	C	T	0.511928	-0.0109	0.002	4.2e-06	357235
1361376	chr11	95920330	rs11021347	C	T	0.423459	-0.012	0.002	7.16e-07	357235
1361441	chr11	95931553	rs7122434	G	C	0.523857	-0.011	0.002	3.08e-06	357235
1361444	chr11	95932056	rs7930926	G	A	0.522863	-0.011	0.002	3.06e-06	357235
1361465	chr11	95935968	rs7116599	A	G	0.507952	-0.0111	0.002	3.04e-06	357235
1361490	chr11	95939388	rs4753705	G	A	0.523857	-0.0111	0.002	2.6e-06	357235
1361491	chr11	95939585	rs4753706	A	G	0.510934	-0.0112	0.002	2.33e-06	357235
1361509	chr11	95942123	rs10831453	T	C	0.510934	-0.0113	0.002	2.02e-06	357235
1384061	chr11	99286786	rs67233909	A	AC	0.322068	0.0142	0.003	3.57e-06	249146
1402335	chr12	102294676	rs10860850	A	G	0.271372	0.0125	0.003	2.99e-06	357235
1694906	chr12	32110990	rs201282585	T	TA	0.141153	0.0226	0.005	2.75e-06	182430
1834102	chr12	59372526	rs10877266	A	T	0.383698	0.0174	0.004	6.33e-07	176011
2005162	chr12	91573709	rs72539496	G	GA	0.205765	-0.0286	0.006	1.48e-06	81733
2043645	chr12	98237281	rs10745822	A	G	0.400596	0.0143	0.003	2.53e-06	224049
2043714	chr12	98251865	rs7958148	T	C	0.40159	0.0113	0.002	2.35e-06	357235
2043717	chr12	98252561	rs17227465	T	A	0.40159	0.0113	0.002	2.37e-06	357235
2043718	chr12	98252738	rs12370612	G	A	0.402584	0.0114	0.002	1.77e-06	357235
2043734	chr12	98257006	rs2035299	C	T	0.400596	0.0112	0.002	2.96e-06	357235
2069476	chr13	103325390	rs34452776	A	ACT	0.435388	-0.0135	0.003	2.78e-06	249146
2069490	chr13	103326552	rs12874518	C	G	0.435388	-0.0111	0.002	3.86e-06	357235
2069500	chr13	103327305	rs7987037	A	T	0.435388	-0.0112	0.002	3.08e-06	357235
2096471	chr13	107960445	rs332643	C	T	0.525845	0.0109	0.002	4.31e-06	357235
2192078	chr13	27387161	rs145782803	T	C	0.0337972	0.0321	0.007	4.51e-06	357235
2329920	chr13	55103750	rs7984262	T	C	0.274354	0.0127	0.003	1.3e-06	357235
2330189	chr13	55153089	rs3120858	A	T	0.318091	0.0116	0.002	3.74e-06	357235
2330502	chr13	55209410	rs9537006	C	A	0.756461	-0.0123	0.003	3.81e-06	357235
2331302	chr13	55339735	rs3045982	A	ACTTGT	0.753479	-0.016	0.003	4.89e-07	249146
2331305	chr13	55340213	rs639698	G	T	0.753479	-0.0138	0.003	2.06e-07	357235
2331306	chr13	55340309	rs639232	A	C	0.753479	-0.0138	0.003	2.48e-07	357235
2331309	chr13	55340873	rs636546	G	A	0.753479	-0.0138	0.003	2.31e-07	357235
2331313	chr13	55341269	rs1960704	T	G	0.752485	-0.0138	0.003	2.26e-07	357235
2331318	chr13	55342643	rs564891	T	A	0.753479	-0.0137	0.003	2.56e-07	357235
2331319	chr13	55342759	rs563986	A	C	0.753479	-0.0138	0.003	2.08e-07	357235
2331322	chr13	55343381	rs558344	C	T	0.754473	-0.0138	0.003	2.31e-07	357235
2331326	chr13	55343911	rs532686	C	T	0.753479	-0.0138	0.003	2.2e-07	357235
2331329	chr13	55344649	rs610517	A	G	0.754473	-0.0138	0.003	2.45e-07	357235
2331339	chr13	55346551	rs1436698	T	C	0.754473	-0.0138	0.003	2.14e-07	357235
2331340	chr13	55346679	rs1436697	C	G	0.754473	-0.0138	0.003	2.14e-07	357235
2331342	chr13	55347290	rs5803745	A	AT	0.754473	-0.0163	0.003	2.95e-07	249146
2331345	chr13	55347831	rs621133	G	A	0.754473	-0.0139	0.003	1.91e-07	357235
2331346	chr13	55347849	rs692930	C	T	0.754473	-0.0139	0.003	1.96e-07	357235
2331353	chr13	55348472	rs1657202	G	C	0.753479	-0.0138	0.003	2.09e-07	357235
2331357	chr13	55349457	rs692816	A	G	0.754473	-0.0138	0.003	2.23e-07	357235
2331360	chr13	55349795	rs7982241	C	T	0.754473	-0.0138	0.003	2.37e-07	357235
2331361	chr13	55349817	rs8002794	C	A	0.754473	-0.0138	0.003	2.39e-07	357235
2331362	chr13	55349878	rs7982441	C	T	0.754473	-0.0139	0.003	1.87e-07	357235
2331363	chr13	55349879	rs8002963	G	A	0.754473	-0.0138	0.003	2.1e-07	357235
2331366	chr13	55350412	rs1436700	A	G	0.754473	-0.0138	0.003	2.49e-07	357235
2331368	chr13	55350820	rs9537080	A	G	0.754473	-0.0138	0.003	2.44e-07	357235
2331369	chr13	55350897	rs9537081	C	T	0.754473	-0.0138	0.003	1.98e-07	357235
2331382	chr13	55352291	rs4635225	G	A	0.753479	-0.0162	0.003	3.72e-07	249146
2331384	chr13	55352502	rs3124430	T	G	0.754473	-0.0137	0.003	2.55e-07	357235
2331385	chr13	55352642	rs3105059	A	G	0.754473	-0.0138	0.003	2.45e-07	357235
2331398	chr13	55355599	rs574958	T	C	0.754473	-0.0137	0.003	2.44e-07	357235
2331401	chr13	55356127	rs596158	C	T	0.754473	-0.0137	0.003	2.65e-07	357235
2331402	chr13	55356136	rs596177	G	A	0.754473	-0.0137	0.003	2.51e-07	357235
2331406	chr13	55357242	rs7984867	C	T	0.754473	-0.0137	0.003	2.53e-07	357235
2331407	chr13	55357289	rs3098272	C	A	0.805169	-0.0136	0.003	4.91e-06	357235
2331413	chr13	55358334	rs494832	C	T	0.754473	-0.0137	0.003	2.64e-07	357235
2331416	chr13	55358715	rs616312	A	C	0.754473	-0.0137	0.003	2.66e-07	357235
2331417	chr13	55358868	rs499584	G	A	0.754473	-0.0137	0.003	2.54e-07	357235
2331420	chr13	55359458	rs619592	C	G	0.754473	-0.0137	0.003	2.65e-07	357235
2331421	chr13	55359831	rs631542	G	A	0.754473	-0.0137	0.003	2.69e-07	357235
2331425	chr13	55360531	rs644857	G	A	0.754473	-0.0137	0.003	2.76e-07	357235
2331426	chr13	55360721	rs645758	G	C	0.754473	-0.0137	0.003	2.62e-07	357235
2331427	chr13	55360872	rs646620	G	A	0.754473	-0.0137	0.003	2.63e-07	357235
2331428	chr13	55360945	rs560815	A	T	0.754473	-0.0137	0.003	2.62e-07	357235
2331432	chr13	55361453	rs1370068	A	G	0.754473	-0.0137	0.003	2.55e-07	357235
2331433	chr13	55361536	rs1370069	T	G	0.754473	-0.0137	0.003	2.58e-07	357235
2331435	chr13	55361766	rs1370070	G	C	0.754473	-0.0137	0.003	2.66e-07	357235
2331436	chr13	55361782	rs1697498	A	G	0.754473	-0.0137	0.003	2.71e-07	357235
2331439	chr13	55362166	rs1697499	T	C	0.754473	-0.0136	0.003	3.16e-07	357235
2331440	chr13	55362350	rs1657216	G	A	0.754473	-0.0137	0.003	2.72e-07	357235
2331442	chr13	55362427	rs1697500	A	T	0.753479	-0.0137	0.003	2.96e-07	357235
2331443	chr13	55362468	rs1657217	G	A	0.754473	-0.0137	0.003	2.77e-07	357235
2331445	chr13	55362952	rs1978802	T	C	0.754473	-0.0137	0.003	2.74e-07	357235
2331446	chr13	55363059	rs3105047	A	C	0.754473	-0.0137	0.003	2.64e-07	357235
2331447	chr13	55363198	rs3124427	G	A	0.754473	-0.0137	0.003	2.77e-07	357235
2331449	chr13	55363513	rs1370064	A	C	0.754473	-0.0138	0.003	2.52e-07	357235
2331451	chr13	55363571	rs1697502	T	C	0.754473	-0.0137	0.003	2.74e-07	357235
2331464	chr13	55364910	rs598213	T	C	0.754473	-0.0136	0.003	3.1e-07	357235
2331469	chr13	55365527	rs520268	C	T	0.754473	-0.0141	0.003	1.34e-06	300138
2331472	chr13	55366033	rs937610	A	G	0.754473	-0.0136	0.003	3.15e-07	357235
2331475	chr13	55366246	rs1697505	G	A	0.754473	-0.0137	0.003	3.06e-07	357235
2331477	chr13	55367374	rs3105049	T	C	0.748509	-0.0162	0.003	3.62e-07	249146
2331479	chr13	55367485	rs3105050	T	C	0.754473	-0.0136	0.003	3.13e-07	357235
2331483	chr13	55368812	rs3124424	G	A	0.754473	-0.0136	0.003	3.28e-07	357235
2331489	chr13	55369465	rs3105051	G	T	0.754473	-0.0137	0.003	2.89e-07	357235
2331490	chr13	55369547	rs3105052	A	C	0.753479	-0.0137	0.003	2.77e-07	357235
2331492	chr13	55369935	rs3105054	A	T	0.754473	-0.0136	0.003	3.27e-07	357235
2331494	chr13	55370035	rs3124423	T	A	0.754473	-0.0136	0.003	3.17e-07	357235
2331496	chr13	55370544	rs3105055	C	T	0.754473	-0.0137	0.003	2.78e-07	357235
2331504	chr13	55372017	rs3105056	C	T	0.754473	-0.0137	0.003	2.81e-07	357235
2331505	chr13	55372052	rs3124421	G	A	0.754473	-0.0137	0.003	2.7e-07	357235
2331513	chr13	55374655	rs3105087	C	T	0.754473	-0.0137	0.003	2.63e-07	357235
2331517	chr13	55376122	rs3105086	G	A	0.754473	-0.0138	0.003	2.48e-07	357235
2331518	chr13	55376360	rs3105085	C	T	0.754473	-0.0137	0.003	2.66e-07	357235
2331525	chr13	55377511	rs4885822	T	G	0.754473	-0.0137	0.003	2.79e-07	357235
2331526	chr13	55377603	rs7317475	C	G	0.746521	-0.014	0.003	4.17e-07	332138
2331527	chr13	55377663	rs4885823	C	A	0.754473	-0.0136	0.003	3.57e-07	357235
2331533	chr13	55379564	rs3105084	C	T	0.804175	-0.0137	0.003	4.05e-06	357235
2331536	chr13	55379881	rs3105082	C	T	0.753479	-0.0136	0.003	3.57e-07	357235
2331537	chr13	55380001	rs3105081	A	G	0.753479	-0.0135	0.003	4.03e-07	357235
2331540	chr13	55380781	rs2315898	A	G	0.753479	-0.0136	0.003	3.58e-07	357235
2331542	chr13	55381219	rs2315897	C	T	0.804175	-0.0136	0.003	4.72e-06	357235
2331545	chr13	55382008	rs2873024	A	G	0.753479	-0.0136	0.003	3.16e-07	357235
2331550	chr13	55383017	rs3124419	A	C	0.753479	-0.0136	0.003	3.57e-07	357235
2331556	chr13	55384064	rs2315896	T	C	0.754473	-0.0137	0.003	3.03e-07	357235
2331558	chr13	55384200	rs3105076	C	A	0.754473	-0.0137	0.003	3.1e-07	357235
2331562	chr13	55384814	rs3105078	C	A	0.754473	-0.0136	0.003	3.23e-07	357235
2331563	chr13	55384823	rs3124418	T	C	0.754473	-0.0136	0.003	3.42e-07	357235
2331566	chr13	55385091	rs3105079	G	A	0.754473	-0.0136	0.003	3.39e-07	357235
2331572	chr13	55386365	rs3124416	T	C	0.754473	-0.0136	0.003	3.18e-07	357235
2331574	chr13	55386747	rs3105080	G	A	0.754473	-0.0136	0.003	3.21e-07	357235
2331575	chr13	55386917	rs3124415	A	T	0.754473	-0.0136	0.003	3.33e-07	357235
2331576	chr13	55386999	rs3124414	T	C	0.754473	-0.0136	0.003	3.5e-07	357235
2331579	chr13	55387283	rs3124413	T	C	0.754473	-0.0136	0.003	3.4e-07	357235
2331580	chr13	55387748	rs36111011	G	GA	0.754473	-0.0189	0.004	4.61e-06	148449
2331584	chr13	55388763	rs3105046	C	T	0.754473	-0.0136	0.003	3.37e-07	357235
2331585	chr13	55388982	rs3105045	C	T	0.754473	-0.0136	0.003	3.33e-07	357235
2331588	chr13	55389215	rs3105044	A	T	0.754473	-0.0136	0.003	3.17e-07	357235
2331589	chr13	55389795	rs3105043	G	A	0.754473	-0.0136	0.003	3.39e-07	357235
2331590	chr13	55390316	rs3105042	A	T	0.754473	-0.0136	0.003	3.39e-07	357235
2331591	chr13	55390579	rs3124412	A	C	0.754473	-0.0136	0.003	3.45e-07	357235
2331596	chr13	55390944	rs9537099	T	C	0.754473	-0.0136	0.003	3.39e-07	357235
2331598	chr13	55391531	rs3124411	C	T	0.754473	-0.0136	0.003	3.56e-07	357235
2331599	chr13	55392083	rs3124410	T	C	0.754473	-0.0136	0.003	3.51e-07	357235
2331601	chr13	55392833	rs3105040	G	T	0.754473	-0.0136	0.003	3.5e-07	357235
2331604	chr13	55393512	rs3105039	G	A	0.754473	-0.0136	0.003	3.44e-07	357235
2331609	chr13	55393928	rs2315895	T	C	0.754473	-0.0136	0.003	3.29e-07	357235
2331616	chr13	55395391	rs9527375	A	G	0.754473	-0.0136	0.003	3.71e-07	357235
2331617	chr13	55395635	rs3124407	G	T	0.805169	-0.0136	0.003	4.64e-06	357235
2331618	chr13	55395857	rs66506274	G	GA	0.754473	-0.0163	0.003	3.26e-07	249146
2331620	chr13	55396254	rs3124406	A	G	0.754473	-0.0136	0.003	3.2e-07	357235
2331622	chr13	55396579	rs10590861	T	TAA	0.754473	-0.016	0.003	4.55e-07	249146
2331623	chr13	55396598	rs3105037	C	T	0.754473	-0.0137	0.003	2.97e-07	357235
2331625	chr13	55396862	rs3124405	T	G	0.755467	-0.0136	0.003	3.16e-07	357235
2331631	chr13	55398293	rs3105036	C	G	0.755467	-0.0137	0.003	2.87e-07	357235
2331636	chr13	55399064	rs9316789	A	T	0.755467	-0.0136	0.003	3.18e-07	357235
2331638	chr13	55399487	rs3124403	A	C	0.755467	-0.0137	0.003	2.99e-07	357235
2331645	chr13	55400980	rs3124402	G	A	0.755467	-0.0137	0.003	3.03e-07	357235
2331646	chr13	55401375	rs3124401	T	C	0.755467	-0.0163	0.003	2.8e-07	249146
2331648	chr13	55401447	rs3124399	A	G	0.755467	-0.0137	0.003	3e-07	357235
2331650	chr13	55401514	rs3124397	C	T	0.755467	-0.0136	0.003	3.22e-07	357235
2331653	chr13	55403265	rs3124396	C	T	0.755467	-0.0136	0.003	3.35e-07	357235
2331655	chr13	55403458	rs3124394	A	T	0.755467	-0.0162	0.003	3.15e-07	249146
2331656	chr13	55403549	rs3105073	A	G	0.755467	-0.0136	0.003	3.67e-07	357235
2331663	chr13	55405839	rs4885841	C	T	0.755467	-0.0136	0.003	3.02e-07	357235
2331668	chr13	55406620	rs2315893	T	A	0.754473	-0.0162	0.003	3.26e-07	249146
2331669	chr13	55406621	rs3105034	A	C	0.754473	-0.0162	0.003	3.24e-07	249146
2331670	chr13	55406778	rs2315892	T	C	0.755467	-0.0136	0.003	3.29e-07	357235
2331671	chr13	55406985	rs2315891	G	A	0.755467	-0.0136	0.003	3.46e-07	357235
2331672	chr13	55407041	rs2315890	A	C	0.754473	-0.0136	0.003	3.44e-07	357235
2331676	chr13	55407444	rs3105033	G	A	0.754473	-0.0136	0.003	3.52e-07	357235
2331677	chr13	55407825	rs3124391	C	G	0.754473	-0.0136	0.003	3.25e-07	357235
2331678	chr13	55408283	rs3105032	G	A	0.754473	-0.0136	0.003	3.33e-07	357235
2331679	chr13	55408442	rs3105031	G	A	0.754473	-0.0135	0.003	3.66e-07	357235
2331685	chr13	55409321	rs2315888	C	T	0.754473	-0.0136	0.003	3.22e-07	357235
2331686	chr13	55409432	rs2315887	C	T	0.754473	-0.0136	0.003	2.96e-07	357235
2331687	chr13	55409654	rs2315886	A	G	0.754473	-0.0136	0.003	3.26e-07	357235
2331689	chr13	55410127	rs3124383	A	G	0.754473	-0.0137	0.003	2.87e-07	357235
2331690	chr13	55410444	rs3124381	A	G	0.754473	-0.0136	0.003	3.27e-07	357235
2331692	chr13	55410809	rs3124380	C	T	0.754473	-0.0136	0.003	3.3e-07	357235
2331695	chr13	55411477	rs3124377	T	C	0.754473	-0.0136	0.003	3.39e-07	357235
2331699	chr13	55413371	rs2315884	C	T	0.755467	-0.0136	0.003	3.36e-07	357235
2331700	chr13	55413381	rs2315883	C	A	0.755467	-0.0136	0.003	3.37e-07	357235
2331701	chr13	55413908	rs3105027	G	A	0.755467	-0.0136	0.003	3.3e-07	357235
2331702	chr13	55414024	rs3124375	C	T	0.755467	-0.0136	0.003	3.15e-07	357235
2331704	chr13	55414123	rs3124374	G	A	0.755467	-0.0136	0.003	3.12e-07	357235
2331705	chr13	55414384	rs3105025	G	A	0.755467	-0.0136	0.003	3.37e-07	357235
2331707	chr13	55414474	rs3124373	G	A	0.755467	-0.0136	0.003	3.36e-07	357235
2331709	chr13	55414688	rs3105024	T	G	0.755467	-0.0136	0.003	3.14e-07	357235
2331714	chr13	55415298	rs3124371	G	A	0.756461	-0.0137	0.003	2.55e-07	357235
2331715	chr13	55415648	rs4885853	T	G	0.755467	-0.0136	0.003	3.02e-07	357235
2331717	chr13	55416402	rs3105071	C	T	0.755467	-0.0136	0.003	2.87e-07	357235
2331718	chr13	55416450	rs3105070	C	T	0.755467	-0.0136	0.003	2.9e-07	357235
2331719	chr13	55416535	rs3124432	T	A	0.755467	-0.0137	0.003	2.8e-07	357235
2331720	chr13	55416651	rs3105069	G	A	0.755467	-0.0136	0.003	2.86e-07	357235
2331721	chr13	55416828	rs3124431	T	A	0.755467	-0.0137	0.003	2.65e-07	357235
2331725	chr13	55417438	rs3105068	G	A	0.755467	-0.0136	0.003	3.11e-07	357235
2331726	chr13	55417509	rs3105067	C	T	0.755467	-0.0136	0.003	2.88e-07	357235
2331727	chr13	55418026	rs3105066	A	T	0.755467	-0.0164	0.003	2.4e-07	249146
2331731	chr13	55418643	rs2315876	A	T	0.755467	-0.0137	0.003	2.67e-07	357235
2331737	chr13	55419705	rs9527378	T	C	0.755467	-0.0136	0.003	2.82e-07	357235
2331739	chr13	55419937	rs9527379	C	T	0.755467	-0.0137	0.003	2.74e-07	357235
2331741	chr13	55420270	rs3105062	T	A	0.755467	-0.0137	0.003	2.78e-07	357235
2331742	chr13	55420382	rs3105061	C	T	0.755467	-0.0137	0.003	2.72e-07	357235
2331743	chr13	55420647	rs3105060	T	G	0.755467	-0.0136	0.003	2.85e-07	357235
2331744	chr13	55420855	rs9527380	T	A	0.755467	-0.0137	0.003	2.66e-07	357235
2331750	chr13	55422086	rs3105091	A	T	0.755467	-0.0136	0.003	2.91e-07	357235
2331751	chr13	55422110	rs3105092	G	A	0.755467	-0.0136	0.003	2.96e-07	357235
2331752	chr13	55422174	rs3124409	T	C	0.755467	-0.0136	0.003	2.88e-07	357235
2331754	chr13	55422354	rs3105093	G	A	0.755467	-0.0136	0.003	3.01e-07	357235
2331756	chr13	55422644	rs3105094	C	T	0.755467	-0.0136	0.003	3.15e-07	357235
2331758	chr13	55422801	rs3105095	G	A	0.755467	-0.0136	0.003	3.03e-07	357235
2331765	chr13	55424472	rs3013315	C	T	0.755467	-0.0129	0.003	1.13e-06	357235
2331766	chr13	55424513	rs2937336	A	G	0.754473	-0.013	0.003	9.64e-07	357235
2331774	chr13	55425443	rs2937339	C	T	0.758449	-0.0122	0.003	3.55e-06	357235
2331775	chr13	55425492	rs2937340	C	A	0.758449	-0.0122	0.003	3.63e-06	357235
2331776	chr13	55425531	rs2937341	C	T	0.758449	-0.0122	0.003	3.94e-06	357235
2331777	chr13	55425601	rs3013338	A	T	0.758449	-0.0122	0.003	3.69e-06	357235
2331783	chr13	55426252	rs2937342	G	T	0.758449	-0.0122	0.003	3.95e-06	357235
2331788	chr13	55427439	rs2937344	A	T	0.758449	-0.0122	0.003	4.15e-06	357235
2331790	chr13	55427714	rs2315877	G	A	0.756461	-0.0122	0.003	3.91e-06	357235
2331796	chr13	55428348	rs2937318	C	G	0.758449	-0.0121	0.003	4.34e-06	357235
2331804	chr13	55430116	rs2937320	C	G	0.758449	-0.0122	0.003	3.79e-06	357235
2331805	chr13	55430130	rs3013347	G	A	0.758449	-0.0122	0.003	3.92e-06	357235
2331807	chr13	55430340	rs3013349	C	T	0.758449	-0.0122	0.003	4.31e-06	357235
2331811	chr13	55430844	rs2315878	G	A	0.758449	-0.0122	0.003	4.02e-06	357235
2331812	chr13	55430873	rs2315879	T	C	0.758449	-0.0122	0.003	4.01e-06	357235
2331815	chr13	55431576	rs3013350	G	A	0.758449	-0.0122	0.003	3.73e-06	357235
2331819	chr13	55431965	rs2315880	A	G	0.758449	-0.0122	0.003	3.98e-06	357235
2331820	chr13	55432297	rs2860438	C	T	0.758449	-0.0122	0.003	3.91e-06	357235
2331821	chr13	55432416	rs3013351	C	T	0.758449	-0.0122	0.003	3.97e-06	357235
2331822	chr13	55432673	rs2937325	G	A	0.758449	-0.0122	0.003	3.99e-06	357235
2331823	chr13	55432794	rs2937326	A	G	0.758449	-0.0122	0.003	3.85e-06	357235
2331824	chr13	55432845	rs2937327	G	A	0.758449	-0.0122	0.003	4.02e-06	357235
2331825	chr13	55433003	rs2860443	T	C	0.758449	-0.0122	0.003	3.83e-06	357235
2331830	chr13	55433906	rs2937328	T	A	0.758449	-0.0122	0.003	4.01e-06	357235
2331832	chr13	55434756	rs2937329	G	A	0.758449	-0.0122	0.003	3.8e-06	357235
2331833	chr13	55435077	rs2937330	G	C	0.758449	-0.0121	0.003	4.24e-06	357235
2331837	chr13	55435987	rs2315881	A	G	0.758449	-0.0122	0.003	3.69e-06	357235
2331839	chr13	55436112	rs3013324	T	C	0.758449	-0.0122	0.003	3.95e-06	357235
2331840	chr13	55436115	rs3013325	C	T	0.758449	-0.0122	0.003	3.96e-06	357235
2331842	chr13	55437121	rs2937333	A	G	0.758449	-0.0122	0.003	3.93e-06	357235
2331843	chr13	55437197	rs9527384	A	C	0.241551	0.0124	0.003	2.98e-06	357235
2331844	chr13	55437200	rs3013326	G	C	0.758449	-0.0121	0.003	4.22e-06	357235
2331846	chr13	55437293	rs9537114	G	A	0.241551	0.0125	0.003	2.43e-06	357235
2331849	chr13	55437447	rs2937334	A	G	0.758449	-0.0122	0.003	3.89e-06	357235
2331850	chr13	55437521	rs2937335	A	G	0.758449	-0.0122	0.003	4.07e-06	357235
2331851	chr13	55437583	rs3013327	G	C	0.757455	-0.0122	0.003	4.04e-06	357235
2331852	chr13	55437591	rs3013328	C	A	0.758449	-0.0122	0.003	3.81e-06	357235
2331855	chr13	55438348	rs4264285	T	C	0.758449	-0.0122	0.003	3.54e-06	357235
2331856	chr13	55438415	rs4534718	A	G	0.758449	-0.0122	0.003	3.73e-06	357235
2331857	chr13	55438448	rs4255683	T	C	0.758449	-0.0122	0.003	3.7e-06	357235
2331859	chr13	55438544	rs4310746	G	A	0.758449	-0.0122	0.003	3.96e-06	357235
2331861	chr13	55438602	rs4531618	G	A	0.758449	-0.0122	0.003	3.79e-06	357235
2331864	chr13	55439060	rs9537115	T	C	0.758449	-0.0122	0.003	3.46e-06	357235
2331867	chr13	55439745	rs9597179	G	A	0.241551	0.0125	0.003	2.48e-06	357235
2331870	chr13	55439970	rs2316090	T	G	0.758449	-0.0122	0.003	3.68e-06	357235
2331872	chr13	55440490	rs12864723	G	A	0.241551	0.0125	0.003	2.41e-06	357235
2331873	chr13	55441079	rs3013331	A	G	0.758449	-0.0122	0.003	3.68e-06	357235
2331875	chr13	55441272	rs3013332	C	T	0.758449	-0.0122	0.003	3.55e-06	357235
2331876	chr13	55441402	rs3013333	G	A	0.758449	-0.0122	0.003	3.52e-06	357235
2331879	chr13	55442279	rs9537116	A	G	0.241551	0.0154	0.003	1.19e-06	249146
2331881	chr13	55442927	rs2316091	G	A	0.758449	-0.0122	0.003	3.6e-06	357235
2331882	chr13	55442939	rs2316092	A	G	0.758449	-0.0122	0.003	3.7e-06	357235
2331883	chr13	55442957	rs2316093	G	T	0.758449	-0.0122	0.003	4.02e-06	357235
2331887	chr13	55443320	rs2316094	T	A	0.758449	-0.0152	0.003	1.25e-06	249146
2331888	chr13	55443942	rs9537117	G	A	0.241551	0.0125	0.003	2.54e-06	357235
2331912	chr13	55450520	rs9527390	C	A	0.242545	0.0123	0.003	3.52e-06	357235
2331951	chr13	55462179	rs11841159	C	A	0.243539	0.0123	0.003	3.44e-06	357235
2331956	chr13	55463032	rs11838758	A	G	0.243539	0.0123	0.003	3.14e-06	357235
2331962	chr13	55464118	rs9316799	G	A	0.243539	0.0123	0.003	3.6e-06	357235
2331980	chr13	55469869	rs9597187	G	A	0.243539	0.0123	0.003	3.68e-06	357235
2331993	chr13	55476191	rs4255667	T	C	0.243539	0.0123	0.003	3.63e-06	357235
2331995	chr13	55476584	rs9537122	A	T	0.243539	0.0123	0.003	3.16e-06	357235
2332000	chr13	55478082	rs9527395	A	G	0.244533	0.0123	0.003	3.68e-06	357235
2332003	chr13	55479099	rs7986604	T	G	0.243539	0.0123	0.003	3.48e-06	357235
2332009	chr13	55480453	rs9537123	G	A	0.243539	0.0123	0.003	3.65e-06	357235
2332012	chr13	55480986	rs11843194	A	T	0.243539	0.0123	0.003	3.28e-06	357235
2332013	chr13	55481160	rs4572276	A	G	0.243539	0.0123	0.003	3.37e-06	357235
2332022	chr13	55482315	rs9527397	A	G	0.243539	0.0123	0.003	3.27e-06	357235
2332023	chr13	55482402	rs9527398	C	T	0.243539	0.0123	0.003	3.34e-06	357235
2332024	chr13	55482639	rs7337707	C	T	0.756461	-0.012	0.003	4.93e-06	357235
2332027	chr13	55482971	rs9537125	G	A	0.243539	0.0123	0.003	3.38e-06	357235
2332031	chr13	55483430	rs12877540	A	G	0.243539	0.0123	0.003	3.35e-06	357235
2332034	chr13	55484577	rs9537127	A	G	0.244533	0.0124	0.003	3.01e-06	357235
2332040	chr13	55485604	rs9537129	C	T	0.244533	0.0124	0.003	2.69e-06	357235
2332042	chr13	55486190	rs9527399	G	C	0.244533	0.0124	0.003	2.96e-06	357235
2332044	chr13	55486403	rs9537130	A	T	0.244533	0.0124	0.003	3.15e-06	357235
2332049	chr13	55486717	rs4526910	T	C	0.244533	0.0124	0.003	2.97e-06	357235
2332052	chr13	55486872	rs4530017	T	C	0.244533	0.0124	0.003	3.1e-06	357235
2332055	chr13	55487438	rs9597189	T	C	0.244533	0.0124	0.003	3.05e-06	357235
2332056	chr13	55487498	rs9597190	T	G	0.244533	0.0124	0.003	2.76e-06	357235
2332060	chr13	55488677	rs9527401	T	C	0.244533	0.0124	0.003	3.02e-06	357235
2332065	chr13	55489135	rs9537134	C	T	0.244533	0.0124	0.003	3.16e-06	357235
2332069	chr13	55490902	rs9537135	T	C	0.244533	0.0124	0.003	2.72e-06	357235
2332073	chr13	55491344	rs9316805	A	T	0.244533	0.0124	0.003	2.68e-06	357235
2332075	chr13	55491613	rs7358989	A	G	0.755467	-0.0121	0.003	4.96e-06	357235
2332078	chr13	55492394	rs7985495	G	T	0.755467	-0.0121	0.003	4.99e-06	357235
2332082	chr13	55493113	rs9597191	G	T	0.244533	0.0124	0.003	3.05e-06	357235
2332083	chr13	55493150	rs9597192	G	A	0.244533	0.0124	0.003	3.16e-06	357235
2332085	chr13	55493586	rs7992046	C	T	0.755467	-0.0121	0.003	4.78e-06	357235
2332088	chr13	55494399	rs9597193	A	T	0.244533	0.0124	0.003	2.8e-06	357235
2332090	chr13	55494990	rs9537136	A	T	0.244533	0.0124	0.003	2.87e-06	357235
2332092	chr13	55495170	rs34140722	C	T	0.755467	-0.0121	0.003	4.83e-06	357235
2332093	chr13	55495332	rs4512991	T	G	0.244533	0.0124	0.003	3.05e-06	357235
2332100	chr13	55496424	rs4483748	G	T	0.244533	0.0124	0.003	2.72e-06	357235
2332103	chr13	55496960	rs4589432	G	A	0.244533	0.0124	0.003	2.79e-06	357235
2332105	chr13	55497333	rs9537137	A	G	0.755467	-0.0122	0.003	4.29e-06	357235
2332115	chr13	55498889	rs9316806	T	A	0.755467	-0.0148	0.003	2.7e-06	249146
2332116	chr13	55499062	rs9537140	A	G	0.244533	0.0124	0.003	2.98e-06	357235
2332121	chr13	55500120	rs9537141	T	C	0.244533	0.0124	0.003	2.81e-06	357235
2332123	chr13	55501014	rs9537143	C	T	0.244533	0.0124	0.003	2.76e-06	357235
2332127	chr13	55501744	rs9527405	T	C	0.244533	0.0124	0.003	2.89e-06	357235
2332130	chr13	55502318	rs9537144	A	G	0.755467	-0.0121	0.003	4.9e-06	357235
2332139	chr13	55503624	rs9597194	T	C	0.244533	0.0124	0.003	2.79e-06	357235
2332144	chr13	55504804	rs12877151	T	G	0.244533	0.0123	0.003	3.6e-06	357235
2332146	chr13	55506040	rs9537146	C	T	0.244533	0.0124	0.003	2.82e-06	357235
2332162	chr13	55508755	rs11619093	C	T	0.245527	0.0124	0.003	2.73e-06	357235
2332168	chr13	55509766	rs7328318	C	G	0.244533	0.0123	0.003	3.28e-06	357235
2332179	chr13	55511992	rs9591662	C	T	0.244533	0.0124	0.003	2.74e-06	357235
2332185	chr13	55513393	rs11842533	A	G	0.245527	0.0124	0.003	2.88e-06	357235
2332190	chr13	55513992	rs35268045	A	G	0.239563	0.0125	0.003	2.64e-06	357235
2332191	chr13	55514344	rs9537150	G	T	0.760437	-0.0122	0.003	4.45e-06	357235
2332195	chr13	55515503	rs4536353	C	A	0.239563	0.0126	0.003	2.52e-06	357235
2332210	chr13	55519505	rs12427655	A	T	0.759443	-0.0184	0.004	4.67e-06	152525
2332216	chr13	55520071	rs12867532	A	C	0.239563	0.015	0.003	2.61e-06	249146
2332217	chr13	55520081	rs12867536	T	C	0.239563	0.015	0.003	2.62e-06	249146
2332224	chr13	55521250	rs9597198	A	C	0.239563	0.0126	0.003	2.42e-06	357235
2332225	chr13	55521511	rs4296148	G	A	0.239563	0.0126	0.003	2.39e-06	357235
2332231	chr13	55523244	rs4564466	T	A	0.760437	-0.0122	0.003	4.23e-06	357235
2332232	chr13	55524248	rs67100646	T	A	0.239563	0.0126	0.003	2.48e-06	357235
2332233	chr13	55524437	rs9597199	G	C	0.239563	0.0125	0.003	2.78e-06	357235
2332238	chr13	55525282	rs9537152	C	T	0.760437	-0.0122	0.003	4.37e-06	357235
2332239	chr13	55525417	rs9537153	A	G	0.241551	0.0129	0.003	1.41e-06	357235
2332240	chr13	55525875	rs11843439	A	C	0.239563	0.0126	0.003	2.42e-06	357235
2332241	chr13	55525955	rs11843441	G	C	0.239563	0.0126	0.003	2.19e-06	357235
2332242	chr13	55526061	rs4133211	A	T	0.239563	0.0126	0.003	2.52e-06	357235
2332243	chr13	55526237	rs11843496	A	G	0.239563	0.0127	0.003	2.05e-06	357235
2332245	chr13	55526754	rs9537154	A	C	0.239563	0.0125	0.003	2.6e-06	357235
2332246	chr13	55526875	rs9537155	C	T	0.239563	0.0126	0.003	2.3e-06	357235
2332248	chr13	55527773	rs7993689	G	A	0.239563	0.0126	0.003	2.35e-06	357235
2332249	chr13	55527870	rs7994260	A	G	0.239563	0.0126	0.003	2.21e-06	357235
2332253	chr13	55528925	rs9527409	C	T	0.239563	0.0126	0.003	2.36e-06	357235
2332261	chr13	55532291	rs9537156	C	T	0.239563	0.0126	0.003	2.43e-06	357235
2332262	chr13	55532318	rs9537157	A	G	0.239563	0.0126	0.003	2.5e-06	357235
2332267	chr13	55533674	rs9527411	A	G	0.239563	0.0124	0.003	3.17e-06	357235
2332269	chr13	55534090	rs9597201	A	G	0.239563	0.0125	0.003	2.75e-06	357235
2332272	chr13	55534799	rs4130479	T	C	0.239563	0.0124	0.003	3.12e-06	357235
2332273	chr13	55534823	rs4130480	A	C	0.239563	0.0125	0.003	2.87e-06	357235
2332280	chr13	55535997	rs9537161	T	C	0.239563	0.0125	0.003	3.03e-06	357235
2332282	chr13	55536921	rs9597203	A	G	0.239563	0.0126	0.003	2.56e-06	357235
2332286	chr13	55537521	rs9527412	C	T	0.239563	0.0125	0.003	2.92e-06	357235
2332294	chr13	55539485	rs7327718	C	G	0.240557	0.0124	0.003	3.6e-06	357235
2332297	chr13	55540971	rs9537163	C	T	0.239563	0.0125	0.003	2.79e-06	357235
2332298	chr13	55541268	rs9537164	A	G	0.239563	0.0125	0.003	2.94e-06	357235
2332299	chr13	55541644	rs9537165	G	T	0.239563	0.0125	0.003	2.61e-06	357235
2332303	chr13	55541890	rs9597205	G	C	0.239563	0.0125	0.003	2.91e-06	357235
2332306	chr13	55542169	rs7994036	A	G	0.239563	0.0125	0.003	2.91e-06	357235
2332307	chr13	55542225	rs7993879	T	C	0.238569	0.0125	0.003	2.72e-06	357235
2332308	chr13	55542405	rs2934711	A	T	0.760437	-0.0122	0.003	4.63e-06	357235
2332312	chr13	55543799	rs9537166	G	A	0.239563	0.0125	0.003	2.73e-06	357235
2332313	chr13	55544179	rs3013319	A	G	0.760437	-0.0122	0.003	4.72e-06	357235
2332314	chr13	55544341	rs9537167	G	A	0.239563	0.0125	0.003	2.88e-06	357235
2332315	chr13	55544730	rs3013320	G	A	0.760437	-0.0122	0.003	4.81e-06	357235
2332319	chr13	55545420	rs9537169	C	A	0.239563	0.0125	0.003	2.89e-06	357235
2332321	chr13	55545657	rs9537171	C	T	0.239563	0.0125	0.003	2.96e-06	357235
2332322	chr13	55545850	rs9537172	G	A	0.239563	0.0125	0.003	2.87e-06	357235
2332332	chr13	55548719	rs34488401	T	TAA	0.239563	0.0149	0.003	2.76e-06	249146
2332335	chr13	55549751	rs9537174	T	A	0.239563	0.0125	0.003	3.1e-06	357235
2332336	chr13	55549775	rs3013322	A	G	0.760437	-0.0122	0.003	4.78e-06	357235
2332344	chr13	55551139	rs519857	A	G	0.760437	-0.0122	0.003	4.59e-06	357235
2332351	chr13	55552539	rs575285	C	T	0.760437	-0.0147	0.003	3.6e-06	249146
2332354	chr13	55553093	rs570561	T	A	0.760437	-0.0122	0.003	4.76e-06	357235
2332355	chr13	55553311	rs546830	G	A	0.760437	-0.0122	0.003	4.58e-06	357235
2332358	chr13	55553733	rs658343	C	T	0.760437	-0.0122	0.003	4.75e-06	357235
2332361	chr13	55554191	rs539380	T	C	0.760437	-0.0122	0.003	4.69e-06	357235
2332373	chr13	55557795	rs521944	C	G	0.760437	-0.0123	0.003	4e-06	357235
2332374	chr13	55557987	rs610961	G	T	0.760437	-0.0123	0.003	4.09e-06	357235
2332376	chr13	55559248	rs2780468	C	G	0.760437	-0.0123	0.003	4.15e-06	357235
2332401	chr13	55564809	rs514360	A	G	0.760437	-0.0122	0.003	4.51e-06	357235
2332403	chr13	55565331	rs487944	A	G	0.760437	-0.0123	0.003	4.04e-06	357235
2332406	chr13	55566117	rs569985	T	G	0.760437	-0.0122	0.003	4.63e-06	357235
2332412	chr13	55568287	rs628700	T	G	0.760437	-0.0123	0.003	3.7e-06	357235
2332434	chr13	55575060	rs639848	A	G	0.77833	-0.0125	0.003	3.47e-06	357235
2332436	chr13	55575287	rs640805	A	C	0.77833	-0.0151	0.003	2.61e-06	249146
2332437	chr13	55575289	rs640808	C	A	0.77833	-0.0151	0.003	2.54e-06	249146
2332438	chr13	55575359	rs641193	C	G	0.779324	-0.0126	0.003	2.88e-06	357235
2332439	chr13	55575652	rs652880	C	T	0.779324	-0.0127	0.003	2.48e-06	357235
2332440	chr13	55575700	rs652939	T	G	0.779324	-0.0127	0.003	2.55e-06	357235
2332441	chr13	55575752	rs653366	G	A	0.779324	-0.0127	0.003	2.64e-06	357235
2332442	chr13	55576387	rs656055	G	A	0.779324	-0.0126	0.003	2.77e-06	357235
2332443	chr13	55576497	rs480236	C	T	0.779324	-0.0126	0.003	2.75e-06	357235
2332445	chr13	55576502	rs480215	G	A	0.779324	-0.0126	0.003	2.8e-06	357235
2332447	chr13	55576592	rs568745	T	C	0.779324	-0.0126	0.003	2.74e-06	357235
2332448	chr13	55576728	rs667915	G	A	0.779324	-0.0126	0.003	2.74e-06	357235
2332449	chr13	55576750	rs667958	C	T	0.779324	-0.0126	0.003	2.72e-06	357235
2332451	chr13	55577183	rs564297	T	G	0.779324	-0.0126	0.003	3.11e-06	357235
2332452	chr13	55577637	rs682439	T	C	0.779324	-0.0126	0.003	2.98e-06	357235
2332454	chr13	55577993	rs683882	T	C	0.779324	-0.0126	0.003	3.04e-06	357235
2332455	chr13	55578025	rs535739	C	G	0.779324	-0.0126	0.003	3.03e-06	357235
2332459	chr13	55578217	rs9527415	A	G	0.779324	-0.0126	0.003	3.06e-06	357235
2332460	chr13	55578309	rs9537185	C	T	0.779324	-0.0151	0.003	2.42e-06	249146
2332461	chr13	55578316	rs9527416	A	G	0.779324	-0.0152	0.003	2.24e-06	249146
2332482	chr13	55580656	rs9537187	G	A	0.779324	-0.015	0.003	2.39e-06	249146
2332486	chr13	55580784	rs9537190	T	C	0.779324	-0.0149	0.003	2.5e-06	249146
2332487	chr13	55580804	rs9537191	C	G	0.779324	-0.0149	0.003	2.64e-06	249146
2332511	chr13	55582996	rs9569328	C	T	0.777336	-0.0124	0.003	3.71e-06	357235
2332515	chr13	55583313	rs568636	C	T	0.779324	-0.015	0.003	2.59e-06	249146
2332516	chr13	55583324	rs607210	T	C	0.77833	-0.0148	0.003	3.07e-06	249146
2332517	chr13	55583347	rs607233	A	G	0.77833	-0.0147	0.003	3.8e-06	249146
2332520	chr13	55583626	rs618846	T	C	0.777336	-0.015	0.003	2.61e-06	249146
2332525	chr13	55584036	rs4885921	T	C	0.779324	-0.0185	0.003	2.79e-08	225660
2332526	chr13	55584131	rs2780464	G	A	0.779324	-0.0126	0.003	2.75e-06	357235
2332534	chr13	55584708	rs9537193	G	C	0.779324	-0.0126	0.003	2.69e-06	357235
2332535	chr13	55584773	rs66747437	T	TATCTC	0.779324	-0.0152	0.003	1.98e-06	249146
2332537	chr13	55584919	rs9316812	G	C	0.779324	-0.0126	0.003	2.62e-06	357235
2332541	chr13	55585426	rs9537194	G	A	0.779324	-0.0124	0.003	3.54e-06	357235
2332543	chr13	55585545	rs9537195	A	G	0.780318	-0.0126	0.003	2.79e-06	357235
2332544	chr13	55585602	rs9537196	C	A	0.780318	-0.0126	0.003	2.79e-06	357235
2332548	chr13	55585802	rs9537197	T	C	0.780318	-0.0128	0.003	1.98e-06	357235
2332549	chr13	55585818	rs9569334	T	C	0.780318	-0.0128	0.003	1.97e-06	357235
2332550	chr13	55585821	rs9569335	A	G	0.780318	-0.0128	0.003	1.92e-06	357235
2332552	chr13	55586013	rs9569336	G	A	0.780318	-0.0126	0.003	2.56e-06	357235
2332554	chr13	55586057	rs9537198	G	T	0.780318	-0.0126	0.003	2.54e-06	357235
2332556	chr13	55586344	rs7995676	A	G	0.780318	-0.0126	0.003	2.57e-06	357235
2332557	chr13	55586357	rs7995232	C	A	0.780318	-0.0126	0.003	2.56e-06	357235
2332558	chr13	55586489	rs7999930	G	A	0.780318	-0.0126	0.003	2.57e-06	357235
2332559	chr13	55586507	rs8001446	C	T	0.780318	-0.0126	0.003	2.58e-06	357235
2332560	chr13	55586742	rs4885923	C	T	0.780318	-0.0126	0.003	2.57e-06	357235
2332561	chr13	55586821	rs4885924	C	G	0.780318	-0.0126	0.003	2.55e-06	357235
2332563	chr13	55587261	rs4885925	C	A	0.780318	-0.0126	0.003	2.6e-06	357235
2332565	chr13	55587507	rs7320679	A	G	0.780318	-0.0126	0.003	2.58e-06	357235
2332571	chr13	55588097	rs612218	T	C	0.779324	-0.0124	0.003	3.53e-06	357235
2332578	chr13	55590121	rs2095219	A	G	0.780318	-0.0124	0.003	3.61e-06	357235
2332586	chr13	55591378	rs682145	C	T	0.779324	-0.0124	0.003	3.5e-06	357235
2332627	chr13	55604156	rs11340260	G	GC	0.779324	-0.015	0.003	2.25e-06	249146
2332663	chr13	55614028	rs11325878	T	TA	0.77833	-0.0148	0.003	3.41e-06	249146
2332677	chr13	55617686	rs515810	A	C	0.779324	-0.0124	0.003	3.61e-06	357235
2332693	chr13	55624439	rs627003	C	T	0.779324	-0.0124	0.003	3.3e-06	357235
2332712	chr13	55629910	rs988257	A	G	0.779324	-0.0124	0.003	3.92e-06	357235
2332714	chr13	55630344	rs2780462	C	T	0.779324	-0.0124	0.003	3.93e-06	357235
2332722	chr13	55632577	rs9537216	C	A	0.779324	-0.0125	0.003	3.38e-06	357235
2332732	chr13	55633797	rs1759956	A	G	0.779324	-0.0124	0.003	4.24e-06	357235
2332734	chr13	55634413	rs9527427	C	A	0.779324	-0.0123	0.003	4.46e-06	357235
2332735	chr13	55634552	rs9537219	T	A	0.779324	-0.0123	0.003	4.35e-06	357235
2332738	chr13	55634739	rs4566042	A	G	0.779324	-0.0123	0.003	4.35e-06	357235
2332740	chr13	55634866	rs4391945	G	A	0.779324	-0.0123	0.003	4.77e-06	357235
2332741	chr13	55635101	rs584808	G	A	0.779324	-0.0124	0.003	4.06e-06	357235
2332743	chr13	55635205	rs507515	A	G	0.77833	-0.0123	0.003	4.46e-06	357235
2332744	chr13	55635276	rs507356	C	T	0.779324	-0.0123	0.003	4.41e-06	357235
2332745	chr13	55635441	rs505550	C	T	0.779324	-0.0125	0.003	3.31e-06	357235
2332750	chr13	55636060	rs1759958	C	T	0.779324	-0.0125	0.003	3.36e-06	357235
2332752	chr13	55636445	rs475059	A	G	0.779324	-0.0125	0.003	3.42e-06	357235
2332755	chr13	55637371	rs615680	G	A	0.779324	-0.0123	0.003	3.67e-06	357235
2332756	chr13	55637409	rs2780473	A	G	0.779324	-0.0125	0.003	3.48e-06	357235
2332757	chr13	55637608	rs2780472	G	C	0.779324	-0.0125	0.003	3.4e-06	357235
2332759	chr13	55638434	rs7318753	T	C	0.220676	0.0126	0.003	2.95e-06	357235
2332765	chr13	55639477	rs494741	A	G	0.779324	-0.0125	0.003	3.37e-06	357235
2332766	chr13	55639589	rs1494215	C	T	0.779324	-0.0124	0.003	3.76e-06	357235
2332769	chr13	55639888	rs639504	C	T	0.779324	-0.0125	0.003	3.45e-06	357235
2332776	chr13	55641059	rs2453217	C	A	0.779324	-0.0124	0.003	4e-06	357235
2332777	chr13	55641499	rs2780471	C	T	0.779324	-0.0124	0.003	3.96e-06	357235
2332778	chr13	55641766	rs2780470	C	T	0.779324	-0.0124	0.003	3.9e-06	357235
2332779	chr13	55642189	rs2780469	A	G	0.779324	-0.0124	0.003	3.72e-06	357235
2332785	chr13	55643524	rs538774	G	A	0.779324	-0.0123	0.003	4.57e-06	357235
2332823	chr13	55653741	rs624126	C	T	0.777336	-0.0122	0.003	4.96e-06	357235
2332848	chr13	55657794	rs669948	A	G	0.77336	-0.0149	0.003	2.34e-06	249146
2332914	chr13	55664470	rs76197760	T	TG	0.779324	-0.0148	0.003	3.84e-06	249146
2332930	chr13	55668378	rs505526	A	T	0.804175	-0.013	0.003	3.16e-06	357235
2365809	chr13	62220742	rs75855602	T	C	0.110338	0.0189	0.004	3.13e-07	357235
2365885	chr13	62235105	rs77246878	A	G	0.111332	0.019	0.004	2.1e-07	357235
2366033	chr13	62264083	rs9539468	A	G	0.112326	0.0191	0.004	1.92e-07	357235
2366122	chr13	62281862	rs9539474	T	A	0.112326	0.0191	0.004	1.89e-07	357235
2366205	chr13	62296063	rs9528511	T	C	0.119284	0.0193	0.004	9.68e-08	357235
2386613	chr13	66174205	rs9529031	A	G	0.303181	0.0122	0.003	4.61e-06	357235
2387292	chr13	66341769	rs7996220	T	A	0.452286	0.0123	0.002	5.58e-07	332138
2387298	chr13	66343087	rs9540717	G	C	0.450298	0.0126	0.002	3.15e-07	332138
2387309	chr13	66346783	rs9540718	A	T	0.493042	0.0126	0.002	2.81e-07	332138
2387317	chr13	66347822	rs2875472	T	A	0.494036	0.0125	0.002	3.75e-07	332138
2387320	chr13	66348573	rs9540720	G	A	0.494036	0.0124	0.002	4.66e-07	332138
2387322	chr13	66349555	rs9564313	A	G	0.493042	0.0123	0.002	4.94e-07	332138
2387342	chr13	66356467	rs1334398	C	T	0.470179	0.0112	0.002	4.78e-06	332138
2387344	chr13	66356962	rs9540724	T	C	0.491054	0.0123	0.002	5.54e-07	332138
2387349	chr13	66359035	rs12864905	T	C	0.491054	0.0122	0.002	6.24e-07	332138
2387351	chr13	66359280	rs7995375	G	A	0.505964	-0.0128	0.002	1.65e-07	332138
2387354	chr13	66360481	rs930573	C	G	0.49006	0.0123	0.002	5.23e-07	332138
2387363	chr13	66362001	rs9571576	C	T	0.511928	0.0115	0.002	2.58e-06	332138
2387369	chr13	66363371	rs9571577	G	A	0.493042	0.012	0.002	9.96e-07	332138
2387376	chr13	66364784	rs9317585	C	A	0.49006	0.0123	0.002	5.82e-07	332138
2387378	chr13	66365456	rs7319883	C	T	0.49006	0.0122	0.002	6.9e-07	332138
2387379	chr13	66365590	rs1831972	A	C	0.49006	0.0121	0.002	8.5e-07	332138
2387380	chr13	66365965	rs9529052	A	T	0.506958	-0.013	0.002	1.31e-07	332138
2387385	chr13	66367660	rs9592461	G	A	0.506958	-0.0129	0.002	1.6e-07	332138
2387387	chr13	66368155	rs2324888	C	T	0.491054	0.0122	0.002	6.43e-07	332138
2387393	chr13	66369999	rs1444387	T	C	0.505964	-0.013	0.002	1.26e-07	332138
2387394	chr13	66370189	rs9540728	C	A	0.491054	0.0122	0.002	6.78e-07	332138
2387401	chr13	66372172	rs1158646	C	T	0.49006	0.0122	0.002	6.58e-07	332138
2387402	chr13	66372185	rs1158647	G	A	0.493042	0.0127	0.002	2.1e-07	332138
2387403	chr13	66372345	rs7988498	T	C	0.506958	-0.0129	0.002	1.38e-07	332138
2387405	chr13	66372589	rs4635220	C	T	0.489066	0.0121	0.002	7.54e-07	332138
2387406	chr13	66372992	rs9540729	T	A	0.506958	-0.0129	0.002	1.39e-07	332138
2387412	chr13	66375238	rs9540731	T	C	0.505964	-0.013	0.002	1.16e-07	332138
2387416	chr13	66376438	rs9540732	G	T	0.491054	0.0122	0.002	7.37e-07	332138
2387418	chr13	66377697	rs1413573	A	G	0.491054	0.0122	0.002	7.27e-07	332138
2387427	chr13	66380622	rs9540733	T	C	0.445328	0.012	0.002	1.15e-06	332138
2387439	chr13	66383401	rs9529055	A	G	0.491054	0.0123	0.002	5.75e-07	332138
2387443	chr13	66385050	rs56093150	T	C	0.235586	-0.0122	0.003	4.91e-06	357235
2387452	chr13	66386874	rs7983403	G	T	0.449304	0.0113	0.002	4.89e-06	332138
2387462	chr13	66391279	rs9540734	A	G	0.492048	0.0114	0.002	3.42e-06	332138
2387466	chr13	66392295	rs9317586	A	C	0.489066	0.0116	0.002	2.36e-06	332138
2387482	chr13	66396582	rs144687893	T	TAGAC	0.446322	0.0182	0.004	3.88e-06	129771
2398700	chr13	68634136	rs35633636	GT	G	0.272366	0.0187	0.004	5.04e-07	182430
2418157	chr13	72052890	rs9572859	T	C	0.147117	-0.0159	0.003	3.92e-06	332138
2457073	chr13	79466482	rs7325095	C	T	0.593439	0.011	0.002	4.88e-06	357235
2457084	chr13	79469002	rs9530922	G	T	0.593439	0.0111	0.002	4.11e-06	357235
2457086	chr13	79469720	rs4885633	G	A	0.592445	0.0111	0.002	3.71e-06	357235
2457124	chr13	79475648	rs7988601	G	A	0.593439	0.0113	0.002	2.78e-06	357235
2457129	chr13	79477137	rs6563110	C	T	0.593439	0.0113	0.002	2.9e-06	357235
2457134	chr13	79477715	rs7338530	T	C	0.593439	0.0111	0.002	3.76e-06	357235
2457191	chr13	79490000	rs6563113	A	G	0.586481	0.0111	0.002	4.37e-06	357235
2457459	chr13	79552633	rs1212082	A	G	0.411531	-0.0111	0.002	4.5e-06	357235
2457497	chr13	79562805	rs73235963	C	A	0.414513	-0.011	0.002	4.83e-06	357235
2457501	chr13	79563587	rs2484343	A	G	0.414513	-0.011	0.002	4.88e-06	357235
2514454	chr13	90456599	rs7318749	G	T	0.629225	0.0151	0.003	4.83e-06	192049
2583004	chr14	104120056	rs12894851	C	A	0.157058	-0.0153	0.003	4.38e-06	357235
2583036	chr14	104127286	rs11626595	T	C	0.156064	-0.0156	0.003	3.83e-06	357235
2583041	chr14	104128736	rs73358251	G	C	0.156064	-0.0154	0.003	4.58e-06	357235
2583054	chr14	104132612	rs7157281	A	G	0.156064	-0.0155	0.003	4.11e-06	357235
2583088	chr14	104138326	rs35645015	G	A	0.157058	-0.0153	0.003	4.96e-06	357235
2583096	chr14	104140459	rs8014002	A	C	0.145129	-0.0157	0.003	4.83e-06	357235
2583113	chr14	104143801	rs11625650	A	G	0.233598	-0.0138	0.003	1.29e-06	357235
2640862	chr14	27883609	rs4559841	A	G	0.335984	0.0119	0.003	4.83e-06	357235
2640898	chr14	27887527	rs2022815	A	G	0.335984	0.012	0.003	3.85e-06	357235
2640904	chr14	27888664	rs1892242	T	C	0.335984	0.0119	0.003	4.84e-06	357235
2640905	chr14	27888757	rs1892243	C	A	0.335984	0.0119	0.003	4.67e-06	357235
2640996	chr14	27905491	rs71434592	GAT	G	0.362823	0.0141	0.003	4.31e-06	249146
2641251	chr14	27944419	rs182698016	A	G	0.0626243	0.0342	0.007	1.71e-06	182430
2641468	chr14	27972983	rs2333210	A	G	0.0576541	0.0281	0.006	4.16e-06	249146
2641577	chr14	27985252	rs192668254	A	G	0.05666	0.0281	0.006	3.87e-06	249146
2797875	chr14	58601566	rs221325	G	T	0.459245	0.0112	0.002	3.68e-06	357235
2797890	chr14	58605508	rs186347	T	G	0.5	0.0112	0.002	2.13e-06	357235
2797903	chr14	58607418	rs160459	C	A	0.497018	0.0116	0.002	9.18e-07	357235
2797905	chr14	58608160	rs160458	C	T	0.516899	0.0112	0.002	2.19e-06	357235
2888788	chr14	77051861	rs61991652	T	C	0.262425	0.0127	0.003	4.12e-06	357235
2888789	chr14	77051959	rs17105232	A	G	0.263419	0.0126	0.003	4.65e-06	357235
2999640	chr14	98033345	rs74078208	C	T	0.361829	0.012	0.003	2.15e-06	357235
2999643	chr14	98033963	rs7141639	A	G	0.349901	0.0128	0.003	5.67e-07	357235
2999647	chr14	98034477	rs1478061	T	C	0.392644	-0.0112	0.002	2.77e-06	357235
2999659	chr14	98035882	rs8015529	G	C	0.350895	0.0128	0.003	5.17e-07	357235
2999660	chr14	98035965	rs8015552	T	A	0.347913	0.0131	0.003	3.09e-07	357235
2999829	chr14	98065269	rs17692512	G	T	0.229622	0.0142	0.003	1.98e-06	357235
2999835	chr14	98066203	rs710284	C	T	0.442346	0.0142	0.002	4.11e-09	357235
2999842	chr14	98067561	rs1537127	G	A	0.229622	0.0146	0.003	1.15e-06	357235
2999846	chr14	98068221	rs10142957	T	C	0.439364	0.0142	0.002	3.79e-09	357235
2999847	chr14	98068349	rs710285	G	A	0.441352	0.0141	0.002	4.28e-09	357235
2999849	chr14	98068919	rs710289	G	A	0.441352	0.0141	0.002	5.03e-09	357235
2999850	chr14	98069009	rs710290	G	A	0.441352	0.0141	0.002	5.01e-09	357235
2999855	chr14	98069433	rs710292	G	T	0.441352	0.0134	0.002	8.55e-08	332138
2999856	chr14	98069625	rs857231	C	G	0.441352	0.0141	0.002	5.04e-09	357235
2999859	chr14	98070450	rs80063869	G	GC	0.439364	0.0148	0.003	3.06e-07	249146
2999860	chr14	98070496	rs710295	T	A	0.441352	0.0141	0.002	4.64e-09	357235
2999863	chr14	98070791	rs710297	G	C	0.441352	0.0141	0.002	4.64e-09	357235
2999864	chr14	98071057	rs698050	T	A	0.520875	0.0149	0.002	3.41e-10	357235
2999866	chr14	98071561	rs28445523	T	C	0.229622	0.0145	0.003	1.34e-06	357235
2999869	chr14	98072286	rs10484133	C	T	0.229622	0.0147	0.003	9.75e-07	357235
2999873	chr14	98072934	rs138818686	T	TC	0.409543	0.017	0.003	9.06e-09	249146
2999876	chr14	98073360	rs10136290	G	A	0.439364	0.0141	0.002	4.76e-09	357235
2999882	chr14	98075988	rs1350268	C	G	0.439364	0.0136	0.002	1.6e-08	357235
2999883	chr14	98076002	rs1350269	A	G	0.440358	0.0136	0.002	1.62e-08	357235
2999886	chr14	98076525	rs17698383	C	T	0.23161	0.014	0.003	2.77e-06	357235
2999888	chr14	98076891	rs79291406	T	G	0.23161	0.014	0.003	2.7e-06	357235
2999889	chr14	98077375	rs75243882	T	C	0.23161	0.014	0.003	2.65e-06	357235
2999891	chr14	98077803	rs734952	A	G	0.23161	0.014	0.003	2.67e-06	357235
2999897	chr14	98078940	rs2004669	T	A	0.23161	0.0155	0.003	6.42e-07	329673
2999898	chr14	98079011	rs2004670	T	C	0.23161	0.014	0.003	2.8e-06	357235
2999900	chr14	98079127	rs897713	C	T	0.440358	0.0135	0.002	1.88e-08	357235
2999901	chr14	98079318	rs751441	G	A	0.23161	0.0141	0.003	2.59e-06	357235
2999902	chr14	98079334	rs17698510	C	T	0.23161	0.0141	0.003	2.59e-06	357235
2999906	chr14	98079773	rs751440	C	T	0.23161	0.0141	0.003	2.6e-06	357235
2999907	chr14	98079816	rs751439	A	G	0.23161	0.0141	0.003	2.6e-06	357235
2999910	chr14	98080279	rs7143589	A	T	0.43837	0.0135	0.002	1.97e-08	357235
2999922	chr14	98082179	rs113232967	G	A	0.23161	0.014	0.003	2.76e-06	357235
2999923	chr14	98082373	rs10148425	T	C	0.440358	0.0135	0.002	2.24e-08	357235
2999926	chr14	98082553	rs10484131	T	A	0.23161	0.014	0.003	2.71e-06	357235
2999927	chr14	98082645	rs17771980	A	G	0.23161	0.0141	0.003	2.61e-06	357235
2999928	chr14	98082720	rs9323984	A	G	0.409543	0.015	0.002	1.15e-09	357235
2999929	chr14	98083046	rs10782490	C	T	0.520875	0.0146	0.002	7.16e-10	357235
2999931	chr14	98083101	rs10782491	A	C	0.439364	0.0134	0.002	2.57e-08	357235
2999936	chr14	98083812	rs6575641	A	G	0.43837	0.0134	0.002	2.43e-08	357235
2999938	chr14	98083915	rs17698811	C	T	0.23161	0.014	0.003	2.73e-06	357235
2999939	chr14	98084153	rs12436785	C	T	0.440358	0.0134	0.002	2.39e-08	357235
2999941	chr14	98084256	rs1381285	C	G	0.23161	0.014	0.003	2.92e-06	357235
2999947	chr14	98084919	rs2183623	T	G	0.440358	0.0135	0.002	2.13e-08	357235
2999950	chr14	98085188	rs1037909	C	T	0.43837	0.0135	0.002	2.16e-08	357235
2999951	chr14	98085233	rs1037908	A	G	0.409543	0.015	0.002	1.09e-09	357235
2999955	chr14	98085828	rs1824578	A	T	0.23161	0.014	0.003	2.75e-06	357235
2999956	chr14	98085829	rs1121704	A	G	0.409543	0.0163	0.003	3.86e-08	249146
2999972	chr14	98086759	rs7151582	G	A	0.43837	0.0135	0.002	2.2e-08	357235
2999976	chr14	98087145	rs7152323	G	A	0.440358	0.0135	0.002	2.14e-08	357235
2999977	chr14	98087330	rs10136657	G	T	0.440358	0.0135	0.002	2.23e-08	357235
2999979	chr14	98087919	rs10150247	T	C	0.409543	0.015	0.002	1.11e-09	357235
3000002	chr14	98090284	rs6575642	G	A	0.520875	0.0145	0.002	9.11e-10	357235
3000014	chr14	98090929	rs12050206	A	G	0.230616	0.0138	0.003	4.02e-06	357235
3000020	chr14	98091106	rs12050205	A	C	0.408549	0.0151	0.002	9.63e-10	357235
3000028	chr14	98091996	rs10129509	G	T	0.408549	0.0151	0.002	9.63e-10	357235
3000031	chr14	98092307	rs78923584	A	G	0.229622	0.0138	0.003	4.06e-06	357235
3000034	chr14	98092397	rs17699117	A	G	0.229622	0.0139	0.003	3.81e-06	357235
3000036	chr14	98092505	rs17772412	G	A	0.229622	0.0167	0.003	4.17e-07	300138
3000040	chr14	98092965	rs10143773	C	G	0.407555	0.0151	0.002	9.26e-10	357235
3000054	chr14	98093871	rs77052509	C	T	0.229622	0.0166	0.003	4.15e-07	300138
3000060	chr14	98094552	rs9323986	G	A	0.439364	0.0136	0.002	1.62e-08	357235
3000063	chr14	98094803	rs72631656	A	G	0.439364	0.0136	0.002	1.63e-08	357235
3000064	chr14	98094909	rs72631657	T	C	0.439364	0.0136	0.002	1.49e-08	357235
3000065	chr14	98095033	rs74078245	A	G	0.408549	0.0151	0.002	9.21e-10	357235
3000067	chr14	98095153	rs28521983	C	T	0.520875	0.0146	0.002	8.17e-10	357235
3000082	chr14	98097762	rs1381279	G	A	0.439364	0.0136	0.002	1.64e-08	357235
3000086	chr14	98098220	rs17772567	T	C	0.229622	0.0166	0.003	4.4e-07	300138
3000093	chr14	98099225	rs17772697	A	G	0.229622	0.0139	0.003	3.53e-06	357235
3000094	chr14	98099702	rs1461586	C	T	0.439364	0.0136	0.002	1.62e-08	357235
3000096	chr14	98100151	rs76675781	A	C	0.229622	0.0139	0.003	3.57e-06	357235
3000102	chr14	98101568	rs28856685	T	C	0.229622	0.0139	0.003	3.53e-06	357235
3000113	chr14	98103028	rs17699522	A	C	0.229622	0.0139	0.003	3.68e-06	357235
3000124	chr14	98104752	rs76115697	A	C	0.229622	0.0139	0.003	3.72e-06	357235
3000136	chr14	98106099	rs1817345	G	A	0.437376	0.0136	0.002	1.62e-08	357235
3000145	chr14	98106808	rs8008425	C	T	0.229622	0.0166	0.003	4.2e-07	300138
3000146	chr14	98106810	rs8007501	A	G	0.229622	0.0166	0.003	4.16e-07	300138
3000164	chr14	98109162	rs8019512	A	G	0.229622	0.0166	0.003	4.17e-07	300138
3000168	chr14	98109633	rs1461576	T	G	0.229622	0.0166	0.003	4.24e-07	300138
3000169	chr14	98109804	rs1461575	A	G	0.229622	0.0165	0.003	4.77e-07	300138
3000180	chr14	98111997	rs1350840	A	G	0.43837	0.0136	0.002	1.77e-08	357235
3000181	chr14	98112136	rs1381272	G	T	0.229622	0.0165	0.003	4.91e-07	300138
3000182	chr14	98112158	rs1381271	T	A	0.409543	0.0156	0.003	1.15e-09	329673
3000187	chr14	98112646	rs17096452	T	A	0.23161	0.0137	0.003	4.2e-06	357235
3000188	chr14	98112926	rs79374765	C	G	0.229622	0.0166	0.003	4.66e-07	300138
3000192	chr14	98114129	rs10144522	A	G	0.410537	0.0152	0.002	7.19e-10	357235
3000193	chr14	98114250	rs10133638	A	T	0.411531	0.0152	0.002	7.01e-10	357235
3000194	chr14	98114306	rs10144648	A	G	0.411531	0.0152	0.002	7.03e-10	357235
3000196	chr14	98114735	rs1461574	T	C	0.410537	0.0152	0.002	6.64e-10	357235
3000197	chr14	98114802	rs1461573	G	A	0.410537	0.0152	0.002	6.66e-10	357235
3000199	chr14	98115688	rs1461572	C	T	0.410537	0.0152	0.002	6.16e-10	357235
3000201	chr14	98115695	rs1461571	G	T	0.410537	0.0153	0.002	4.72e-10	357235
3000204	chr14	98115972	rs1461570	G	C	0.410537	0.0152	0.002	6.12e-10	357235
3000205	chr14	98116188	rs17096460	A	G	0.410537	0.0152	0.002	6.16e-10	357235
3000206	chr14	98116239	rs17773222	G	T	0.410537	0.0152	0.002	6.03e-10	357235
3000207	chr14	98116288	rs77987546	T	C	0.410537	0.0161	0.003	6.17e-08	249146
3000208	chr14	98116289	rs76886248	G	A	0.410537	0.0161	0.003	6.16e-08	249146
3000209	chr14	98116296	rs79019742	G	A	0.410537	0.0161	0.003	6.15e-08	249146
3000210	chr14	98116322	rs17773233	T	G	0.229622	0.0166	0.003	3.84e-07	300138
3000211	chr14	98116592	rs965771	G	A	0.410537	0.0152	0.002	6.15e-10	357235
3000214	chr14	98116708	rs965770	T	C	0.23161	0.0139	0.003	3.04e-06	357235
3000215	chr14	98116827	rs965769	C	G	0.410537	0.0152	0.002	5.88e-10	357235
3000217	chr14	98117285	rs113065254	GA	G	0.410537	0.0185	0.004	9.15e-07	154868
3000218	chr14	98117291	rs75143615	T	C	0.410537	0.0213	0.004	3.43e-07	125333
3000219	chr14	98117585	rs7492830	C	G	0.410537	0.0152	0.002	6.69e-10	357235
3000223	chr14	98117731	rs1381270	T	A	0.410537	0.0152	0.002	6.31e-10	357235
3000224	chr14	98117743	rs1381269	C	T	0.410537	0.0152	0.002	5.78e-10	357235
3000227	chr14	98118004	rs1381268	C	G	0.439364	0.0136	0.002	1.57e-08	357235
3000228	chr14	98118139	rs10134256	G	A	0.410537	0.0152	0.002	6.27e-10	357235
3000229	chr14	98118229	rs11622685	T	C	0.410537	0.0152	0.002	6.37e-10	357235
3000230	chr14	98118243	rs11622693	T	C	0.410537	0.0152	0.002	6.39e-10	357235
3000231	chr14	98118310	rs10146627	C	T	0.410537	0.0152	0.002	6.33e-10	357235
3000232	chr14	98118319	rs10134382	T	A	0.410537	0.0152	0.002	6.33e-10	357235
3000233	chr14	98118450	rs10134638	T	C	0.410537	0.0152	0.002	6.08e-10	357235
3000234	chr14	98118570	rs10134892	A	G	0.410537	0.0152	0.002	6.85e-10	357235
3000235	chr14	98118873	rs7156747	C	T	0.410537	0.0152	0.002	6.65e-10	357235
3000236	chr14	98118990	rs7155689	G	C	0.410537	0.0152	0.002	6.87e-10	357235
3000239	chr14	98119280	rs7156486	A	G	0.410537	0.0144	0.003	1.7e-08	332138
3000240	chr14	98119376	rs7156364	G	C	0.410537	0.0151	0.002	7.17e-10	357235
3000246	chr14	98119825	rs7161578	T	C	0.410537	0.0151	0.002	7.36e-10	357235
3000247	chr14	98119865	rs10129743	G	T	0.410537	0.0151	0.002	7.43e-10	357235
3000250	chr14	98120119	rs79504488	C	T	0.229622	0.0167	0.003	3.32e-07	300138
3000251	chr14	98120185	rs79972137	C	T	0.409543	0.0152	0.002	6.56e-10	357235
3000253	chr14	98120508	rs10130355	A	T	0.408549	0.0151	0.002	7.29e-10	357235
3000255	chr14	98120676	rs7493074	C	T	0.408549	0.0151	0.002	7.3e-10	357235
3000256	chr14	98120725	rs10143900	T	G	0.408549	0.0151	0.002	7.15e-10	357235
3000257	chr14	98120730	rs10143652	T	A	0.408549	0.0151	0.002	7.3e-10	357235
3000259	chr14	98121293	rs9323988	C	T	0.409543	0.0152	0.002	6.07e-10	357235
3000260	chr14	98121298	rs77556698	T	G	0.229622	0.0141	0.003	2.65e-06	357235
3000261	chr14	98121332	rs9323989	C	T	0.409543	0.0151	0.002	7.05e-10	357235
3000262	chr14	98121333	rs9323990	A	G	0.409543	0.0151	0.002	7.32e-10	357235
3000263	chr14	98121457	rs7147117	T	C	0.409543	0.0152	0.002	6.06e-10	357235
3000264	chr14	98121529	rs7148578	G	T	0.408549	0.0152	0.002	5.63e-10	357235
3000268	chr14	98121984	rs7152623	A	G	0.408549	0.0152	0.002	5.53e-10	357235
3000272	chr14	98122123	rs7152970	A	G	0.229622	0.014	0.003	2.88e-06	357235
3000274	chr14	98122319	rs10147371	C	A	0.408549	0.0152	0.002	5.82e-10	357235
3000277	chr14	98122398	rs10147464	T	A	0.408549	0.0151	0.002	7.15e-10	357235
3000278	chr14	98122408	rs10147467	G	A	0.408549	0.0152	0.002	7.03e-10	357235
3000279	chr14	98122438	rs11449891	TC	T	0.408549	0.0184	0.004	8.78e-07	154868
3000280	chr14	98122580	rs11449890	AT	A	0.408549	0.0165	0.003	3.46e-08	245070
3000283	chr14	98122869	rs4900385	T	A	0.43837	0.0136	0.002	1.59e-08	357235
3000284	chr14	98122935	rs4905651	T	C	0.43837	0.0136	0.002	1.59e-08	357235
3000285	chr14	98123055	rs8020355	T	C	0.230616	0.014	0.003	2.99e-06	357235
3000286	chr14	98123172	rs8020387	G	A	0.408549	0.0152	0.002	5.56e-10	357235
3000294	chr14	98124252	rs7154393	G	C	0.408549	0.0153	0.002	5.4e-10	357235
3000295	chr14	98124292	rs7154723	A	G	0.408549	0.0153	0.002	5.15e-10	357235
3000296	chr14	98124331	rs7154408	G	A	0.408549	0.0153	0.002	5.12e-10	357235
3000297	chr14	98124372	rs7154431	T	A	0.408549	0.0153	0.002	4.96e-10	357235
3000300	chr14	98124612	rs7156274	C	T	0.439364	0.0136	0.002	1.43e-08	357235
3000301	chr14	98125170	rs7160386	T	C	0.230616	0.014	0.003	2.91e-06	357235
3000303	chr14	98125359	rs4900386	A	G	0.43837	0.0137	0.002	1.37e-08	357235
3000306	chr14	98126027	rs1381289	T	C	0.43837	0.0136	0.002	1.45e-08	357235
3000307	chr14	98126197	rs1381288	A	G	0.408549	0.0152	0.002	5.91e-10	357235
3000313	chr14	98128024	rs8018617	C	A	0.409543	0.0155	0.002	2.74e-10	357235
3000316	chr14	98128349	rs1016271	T	G	0.437376	0.0138	0.002	1.01e-08	357235
3000325	chr14	98130216	rs78154752	G	T	0.22167	0.0169	0.003	3.27e-07	300138
3000326	chr14	98130218	rs76659130	A	C	0.22167	0.0169	0.003	3.26e-07	300138
3000332	chr14	98131215	rs1381287	T	C	0.50497	0.015	0.002	2.88e-10	357235
3000333	chr14	98131245	rs1381286	G	C	0.22167	0.0169	0.003	3.69e-07	300138
3000338	chr14	98132699	rs79310499	C	T	0.22167	0.0167	0.003	4.78e-07	300138
3000341	chr14	98133630	rs79108591	A	G	0.22167	0.0166	0.003	5.27e-07	300138
3000344	chr14	98134180	rs12050469	G	A	0.22167	0.0166	0.003	5.93e-07	300138
3000351	chr14	98137514	rs1461587	G	T	0.224652	0.0137	0.003	3.54e-06	357235
3000362	chr14	98140587	rs10400726	A	T	0.402584	0.013	0.002	1.16e-07	357235
3000366	chr14	98141346	rs7161307	T	C	0.205765	0.0142	0.003	2.83e-06	357235
3000377	chr14	98143077	rs8013699	T	C	0.205765	0.0141	0.003	3.45e-06	357235
3000386	chr14	98143965	rs10133228	G	T	0.205765	0.0141	0.003	2.99e-06	357235
3000388	chr14	98144429	rs9323991	C	A	0.402584	0.0141	0.003	1.27e-07	300138
3000394	chr14	98146478	rs7161008	C	T	0.402584	0.0129	0.002	1.22e-07	357235
3000396	chr14	98148379	rs6575643	A	G	0.402584	0.0129	0.002	1.32e-07	357235
3000401	chr14	98149434	rs1381281	C	T	0.403579	0.0129	0.002	1.3e-07	357235
3000408	chr14	98150585	rs28415454	T	C	0.206759	0.014	0.003	3.67e-06	357235
3000418	chr14	98152368	rs12147808	A	C	0.206759	0.0142	0.003	3.03e-06	357235
3000420	chr14	98152466	rs10147461	G	A	0.206759	0.0141	0.003	3.26e-06	357235
3000426	chr14	98153631	rs17700977	A	G	0.399602	0.0127	0.002	2.24e-07	357235
3000437	chr14	98155175	rs10139768	T	A	0.402584	0.0127	0.003	1.66e-06	304576
3000440	chr14	98155683	rs8006307	G	A	0.403579	0.0129	0.002	1.34e-07	357235
3000441	chr14	98155773	rs8006659	A	C	0.206759	0.0141	0.003	3.06e-06	357235
3000445	chr14	98156257	rs2225442	C	A	0.402584	0.0127	0.002	1.85e-07	357235
3000448	chr14	98156341	rs10143433	A	G	0.205765	0.0142	0.003	2.61e-06	357235
3000449	chr14	98156350	rs10132425	C	T	0.403579	0.013	0.002	1.14e-07	357235
3000457	chr14	98157812	rs10149401	A	G	0.40159	0.0127	0.002	2.15e-07	357235
[truncated: 7,933 more rows]

## Sheet: S3
DrnkWk_exp_dat_clumped
	SNP	effect_allele.exposure	other_allele.exposure	beta.exposure	se.exposure	exposure	mr_keep.exposure	pval.exposure	pval_origin.exposure	id.exposure	eaf.exposure	data_source.exposure
1	rs148397794	T	C	0.0595	0.013	exposure	TRUE	4.71865e-06	inferred	OeDUcb	NA	textfile
2	rs2511516	A	G	-0.0153	0.003	exposure	TRUE	3.39653e-07	inferred	OeDUcb	NA	textfile
14	rs4938234	T	C	0.014	0.003	exposure	TRUE	3.06125e-06	inferred	OeDUcb	NA	textfile
27	rs2727379	A	G	0.0153	0.003	exposure	TRUE	3.39653e-07	inferred	OeDUcb	NA	textfile
160	rs7933896	T	C	0.015	0.003	exposure	TRUE	5.73303e-07	inferred	OeDUcb	NA	textfile
170	rs143514940	A	G	-0.0436	0.009	exposure	TRUE	1.26966e-06	inferred	OeDUcb	NA	textfile
171	rs11021133	A	G	0.0194	0.004	exposure	TRUE	1.23461e-06	inferred	OeDUcb	NA	textfile
174	rs2239017	G	C	0.0125	0.003	exposure	TRUE	3.09086e-05	inferred	OeDUcb	NA	textfile
183	rs12371468	A	G	0.0277	0.006	exposure	TRUE	3.89953e-06	inferred	OeDUcb	NA	textfile
189	rs1325385	G	A	0.012	0.003	exposure	TRUE	6.33425e-05	inferred	OeDUcb	NA	textfile
191	rs34130759	G	A	0.034	0.007	exposure	TRUE	1.19092e-06	inferred	OeDUcb	NA	textfile
193	rs8047349	G	C	0.0142	0.003	exposure	TRUE	2.20862e-06	inferred	OeDUcb	NA	textfile
396	rs4788062	C	T	-0.0189	0.003	exposure	TRUE	2.97646e-10	inferred	OeDUcb	NA	textfile
560	rs35605010	G	A	-0.0123	0.003	exposure	TRUE	4.1315e-05	inferred	OeDUcb	NA	textfile
566	rs1558902	A	T	-0.0125	0.003	exposure	TRUE	3.09086e-05	inferred	OeDUcb	NA	textfile
570	rs72801192	G	C	0.0155	0.003	exposure	TRUE	2.38306e-07	inferred	OeDUcb	NA	textfile
578	rs111822773	C	A	-0.0301	0.006	exposure	TRUE	5.25757e-07	inferred	OeDUcb	NA	textfile
581	rs1125112	A	C	0.0133	0.003	exposure	TRUE	9.27872e-06	inferred	OeDUcb	NA	textfile
582	rs8096663	T	C	0.0147	0.003	exposure	TRUE	9.58367e-07	inferred	OeDUcb	NA	textfile
637	rs11666792	A	G	0.0185	0.003	exposure	TRUE	6.97446e-10	inferred	OeDUcb	NA	textfile
692	rs11572906	T	C	-0.0181	0.004	exposure	TRUE	6.03955e-06	inferred	OeDUcb	NA	textfile
693	rs7550877	G	A	0.0147	0.003	exposure	TRUE	9.58367e-07	inferred	OeDUcb	NA	textfile
706	rs56292878	A	T	-0.0209	0.004	exposure	TRUE	1.74155e-07	inferred	OeDUcb	NA	textfile
714	rs823099	A	C	0.0125	0.003	exposure	TRUE	3.09086e-05	inferred	OeDUcb	NA	textfile
723	rs58324444	T	C	-0.0627	0.013	exposure	TRUE	1.4136e-06	inferred	OeDUcb	NA	textfile
724	rs79072804	G	A	0.0467	0.01	exposure	TRUE	3.012e-06	inferred	OeDUcb	NA	textfile
725	rs14326	G	A	0.0124	0.003	exposure	TRUE	3.5754e-05	inferred	OeDUcb	NA	textfile
731	rs9988642	C	T	-0.0244	0.005	exposure	TRUE	1.06086e-06	inferred	OeDUcb	NA	textfile
743	rs11163231	G	A	-0.013	0.003	exposure	TRUE	1.46868e-05	inferred	OeDUcb	NA	textfile
745	rs6074973	T	A	-0.0125	0.003	exposure	TRUE	3.09086e-05	inferred	OeDUcb	NA	textfile
747	rs6130069	T	C	0.0199	0.004	exposure	TRUE	6.52476e-07	inferred	OeDUcb	NA	textfile
749	rs5750438	C	G	-0.0152	0.003	exposure	TRUE	4.04842e-07	inferred	OeDUcb	NA	textfile
750	rs57595195	A	T	0.0247	0.005	exposure	TRUE	7.81226e-07	inferred	OeDUcb	NA	textfile
751	rs74933019	A	G	0.0237	0.004	exposure	TRUE	3.12297e-09	inferred	OeDUcb	NA	textfile
756	rs80124694	C	G	-0.0361	0.008	exposure	TRUE	6.40679e-06	inferred	OeDUcb	NA	textfile
759	rs1260326	C	T	0.015	0.003	exposure	TRUE	5.73303e-07	inferred	OeDUcb	NA	textfile
771	rs72794102	T	C	0.0147	0.003	exposure	TRUE	9.58367e-07	inferred	OeDUcb	NA	textfile
832	rs7566860	C	T	0.0167	0.003	exposure	TRUE	2.59658e-08	inferred	OeDUcb	NA	textfile
848	rs9880277	G	C	0.0204	0.004	exposure	TRUE	3.39653e-07	inferred	OeDUcb	NA	textfile
852	rs2247173	G	A	-0.047	0.01	exposure	TRUE	2.60161e-06	inferred	OeDUcb	NA	textfile
857	rs2293604	T	C	0.0151	0.003	exposure	TRUE	4.82024e-07	inferred	OeDUcb	NA	textfile
866	rs1032475	C	T	0.0163	0.003	exposure	TRUE	5.53109e-08	inferred	OeDUcb	NA	textfile
870	rs66490435	T	C	-0.0158	0.003	exposure	TRUE	1.38923e-07	inferred	OeDUcb	NA	textfile
1203	rs13092437	T	A	0.0201	0.003	exposure	TRUE	2.0842e-11	inferred	OeDUcb	NA	textfile
1412	rs13107325	T	C	-0.0341	0.006	exposure	TRUE	1.32094e-08	inferred	OeDUcb	NA	textfile
1418	rs12645223	C	T	0.0253	0.005	exposure	TRUE	4.19256e-07	inferred	OeDUcb	NA	textfile
1430	rs930457	C	T	-0.0125	0.003	exposure	TRUE	3.09086e-05	inferred	OeDUcb	NA	textfile
1431	rs76337980	T	C	-0.0348	0.008	exposure	TRUE	1.36138e-05	inferred	OeDUcb	NA	textfile
1441	rs4696055	G	A	0.0161	0.003	exposure	TRUE	8.02051e-08	inferred	OeDUcb	NA	textfile
1443	rs111615986	T	C	-0.0331	0.007	exposure	TRUE	2.26105e-06	inferred	OeDUcb	NA	textfile
1444	rs147112891	A	G	-0.0356	0.008	exposure	TRUE	8.58703e-06	inferred	OeDUcb	NA	textfile
1449	rs7672215	A	C	0.0137	0.003	exposure	TRUE	4.95541e-06	inferred	OeDUcb	NA	textfile
1508	rs13110790	A	G	0.0219	0.003	exposure	TRUE	2.87768e-13	inferred	OeDUcb	NA	textfile
1542	rs2608817	T	C	-0.0128	0.003	exposure	TRUE	1.98415e-05	inferred	OeDUcb	NA	textfile
1637	rs1229984	C	T	0.131	0.008	exposure	TRUE	2.88507e-60	inferred	OeDUcb	NA	textfile
1790	rs56009681	T	A	0.0289	0.004	exposure	TRUE	5.01102e-13	inferred	OeDUcb	NA	textfile
1903	rs59214011	C	T	-0.0375	0.008	exposure	TRUE	2.76563e-06	inferred	OeDUcb	NA	textfile
1905	rs12513758	G	C	-0.0192	0.004	exposure	TRUE	1.58666e-06	inferred	OeDUcb	NA	textfile
1907	rs55872084	T	G	0.0155	0.003	exposure	TRUE	2.38306e-07	inferred	OeDUcb	NA	textfile
1910	rs13186572	T	C	-0.0132	0.003	exposure	TRUE	1.08251e-05	inferred	OeDUcb	NA	textfile
1925	rs7725003	G	C	-0.0155	0.003	exposure	TRUE	2.38306e-07	inferred	OeDUcb	NA	textfile
1935	rs12516779	C	T	-0.0228	0.005	exposure	TRUE	5.11536e-06	inferred	OeDUcb	NA	textfile
1937	rs1766605	C	T	-0.0126	0.003	exposure	TRUE	2.66915e-05	inferred	OeDUcb	NA	textfile
1939	rs75590005	T	G	0.0269	0.005	exposure	TRUE	7.44858e-08	inferred	OeDUcb	NA	textfile
1940	rs55912985	T	G	0.0251	0.005	exposure	TRUE	5.16715e-07	inferred	OeDUcb	NA	textfile
1942	rs6921919	G	C	-0.0178	0.003	exposure	TRUE	2.96845e-09	inferred	OeDUcb	NA	textfile
2002	rs7762486	C	G	0.018	0.004	exposure	TRUE	6.79535e-06	inferred	OeDUcb	NA	textfile
2187	rs7796857	G	T	-0.0191	0.003	exposure	TRUE	1.9318e-10	inferred	OeDUcb	NA	textfile
2406	rs2954017	C	T	0.0126	0.003	exposure	TRUE	2.66915e-05	inferred	OeDUcb	NA	textfile
2411	rs56767156	C	G	0.0121	0.003	exposure	TRUE	5.49912e-05	inferred	OeDUcb	NA	textfile
2413	rs4452760	A	G	-0.0126	0.003	exposure	TRUE	2.66915e-05	inferred	OeDUcb	NA	textfile
2503	rs7839095	C	T	0.016	0.003	exposure	TRUE	9.64261e-08	inferred	OeDUcb	NA	textfile
2533	rs9299322	T	A	-0.0341	0.007	exposure	TRUE	1.10794e-06	inferred	OeDUcb	NA	textfile
2535	rs2480452	T	C	0.0243	0.005	exposure	TRUE	1.17386e-06	inferred	OeDUcb	NA	textfile
2536	rs10962279	C	T	-0.0146	0.003	exposure	TRUE	1.13496e-06	inferred	OeDUcb	NA	textfile
2538	rs1999741	T	C	0.0136	0.003	exposure	TRUE	5.80601e-06	inferred	OeDUcb	NA	textfile

## Sheet: S4
SmkInit_exp_dat_clumped
	SNP	effect_allele.exposure	other_allele.exposure	beta.exposure	se.exposure	exposure	mr_keep.exposure	pval.exposure	pval_origin.exposure	id.exposure	eaf.exposure	data_source.exposure
3	rs7920501	A	T	-0.0111	0.002	exposure	TRUE	2.8567e-08	inferred	vx58Hl	NA	textfile
115	rs3781295	A	G	-0.0154	0.002	exposure	TRUE	1.36066e-14	inferred	vx58Hl	NA	textfile
200	rs11191438	C	G	0.0133	0.002	exposure	TRUE	2.93093e-11	inferred	vx58Hl	NA	textfile
452	rs2773487	C	T	0.016	0.002	exposure	TRUE	1.24419e-15	inferred	vx58Hl	NA	textfile
509	rs61872990	C	T	0.0162	0.003	exposure	TRUE	6.66409e-08	inferred	vx58Hl	NA	textfile
551	rs11198439	C	T	0.0119	0.002	exposure	TRUE	2.68142e-09	inferred	vx58Hl	NA	textfile
554	rs112026227	C	A	0.0219	0.005	exposure	TRUE	1.18679e-05	inferred	vx58Hl	NA	textfile
558	rs10159545	G	C	0.0143	0.002	exposure	TRUE	8.67779e-13	inferred	vx58Hl	NA	textfile
672	rs2839659	T	C	0.0117	0.002	exposure	TRUE	4.91573e-09	inferred	vx58Hl	NA	textfile
684	rs2393780	A	T	-0.0134	0.002	exposure	TRUE	2.0842e-11	inferred	vx58Hl	NA	textfile
691	rs2184389	G	A	-0.0109	0.002	exposure	TRUE	5.03698e-08	inferred	vx58Hl	NA	textfile
711	rs2483927	C	T	-0.0114	0.002	exposure	TRUE	1.19807e-08	inferred	vx58Hl	NA	textfile
732	rs11186665	C	T	-0.0121	0.002	exposure	TRUE	1.44846e-09	inferred	vx58Hl	NA	textfile
811	rs2007211	T	C	0.0118	0.002	exposure	TRUE	3.63502e-09	inferred	vx58Hl	NA	textfile
976	rs9919557	C	T	0.0243	0.002	exposure	TRUE	5.73656e-34	inferred	vx58Hl	NA	textfile
1191	rs1393914	A	G	0.0121	0.002	exposure	TRUE	1.44846e-09	inferred	vx58Hl	NA	textfile
1212	rs12293670	G	A	-0.0125	0.002	exposure	TRUE	4.10453e-10	inferred	vx58Hl	NA	textfile
1218	rs739993	G	C	-0.018	0.003	exposure	TRUE	1.97318e-09	inferred	vx58Hl	NA	textfile
1222	rs6265	T	C	-0.0153	0.003	exposure	TRUE	3.39653e-07	inferred	vx58Hl	NA	textfile
1225	rs12363812	T	C	0.0126	0.002	exposure	TRUE	2.97646e-10	inferred	vx58Hl	NA	textfile
1233	rs694739	G	A	-0.0118	0.002	exposure	TRUE	3.63502e-09	inferred	vx58Hl	NA	textfile
1270	rs1939602	A	G	-0.0141	0.003	exposure	TRUE	2.60161e-06	inferred	vx58Hl	NA	textfile
1286	rs11021347	C	T	-0.012	0.002	exposure	TRUE	1.97318e-09	inferred	vx58Hl	NA	textfile
1296	rs10877266	A	T	0.0174	0.004	exposure	TRUE	1.36138e-05	inferred	vx58Hl	NA	textfile
1301	rs12370612	G	A	0.0114	0.002	exposure	TRUE	1.19807e-08	inferred	vx58Hl	NA	textfile
1305	rs7987037	A	T	-0.0112	0.002	exposure	TRUE	2.14352e-08	inferred	vx58Hl	NA	textfile
1307	rs145782803	T	C	0.0321	0.007	exposure	TRUE	4.52437e-06	inferred	vx58Hl	NA	textfile
1679	rs4885921	T	C	-0.0185	0.003	exposure	TRUE	6.97446e-10	inferred	vx58Hl	NA	textfile
1759	rs9529052	A	T	-0.013	0.002	exposure	TRUE	8.032e-11	inferred	vx58Hl	NA	textfile
1784	rs7988601	G	A	0.0113	0.002	exposure	TRUE	1.60448e-08	inferred	vx58Hl	NA	textfile
1791	rs7318749	G	T	0.0151	0.003	exposure	TRUE	4.82024e-07	inferred	vx58Hl	NA	textfile
1804	rs182698016	A	G	0.0342	0.007	exposure	TRUE	1.03055e-06	inferred	vx58Hl	NA	textfile
1809	rs160459	C	A	0.0116	0.002	exposure	TRUE	6.63149e-09	inferred	vx58Hl	NA	textfile
1811	rs61991652	T	C	0.0127	0.003	exposure	TRUE	2.30253e-05	inferred	vx58Hl	NA	textfile
1970	rs8018617	C	A	0.0155	0.002	exposure	TRUE	9.18925e-15	inferred	vx58Hl	NA	textfile
2047	rs11073152	G	A	0.0139	0.003	exposure	TRUE	3.59824e-06	inferred	vx58Hl	NA	textfile
2151	rs281287	G	A	0.014	0.002	exposure	TRUE	2.55963e-12	inferred	vx58Hl	NA	textfile
2323	rs11858715	T	C	-0.021	0.003	exposure	TRUE	2.55963e-12	inferred	vx58Hl	NA	textfile
2394	rs4781978	G	C	-0.0151	0.003	exposure	TRUE	4.82024e-07	inferred	vx58Hl	NA	textfile
2398	rs185628064	A	G	0.031	0.006	exposure	TRUE	2.38306e-07	inferred	vx58Hl	NA	textfile
2408	rs7201780	T	C	-0.0129	0.002	exposure	TRUE	1.1185e-10	inferred	vx58Hl	NA	textfile
2412	rs6500257	A	G	0.0116	0.002	exposure	TRUE	6.63149e-09	inferred	vx58Hl	NA	textfile
2424	rs11865123	A	T	0.0149	0.003	exposure	TRUE	6.81135e-07	inferred	vx58Hl	NA	textfile
2427	rs11076409	A	G	0.0118	0.002	exposure	TRUE	3.63502e-09	inferred	vx58Hl	NA	textfile
2442	rs217179	T	C	-0.0172	0.003	exposure	TRUE	9.84758e-09	inferred	vx58Hl	NA	textfile
2454	rs7187822	T	C	0.0123	0.003	exposure	TRUE	4.1315e-05	inferred	vx58Hl	NA	textfile
2455	rs9924961	A	G	0.0185	0.004	exposure	TRUE	3.74598e-06	inferred	vx58Hl	NA	textfile
2456	rs7195043	T	C	-0.0111	0.002	exposure	TRUE	2.8567e-08	inferred	vx58Hl	NA	textfile
2492	rs7224683	G	A	-0.0141	0.002	exposure	TRUE	1.78918e-12	inferred	vx58Hl	NA	textfile
2558	rs62063662	C	T	-0.0133	0.002	exposure	TRUE	2.93093e-11	inferred	vx58Hl	NA	textfile
2592	rs11078619	A	G	0.0147	0.003	exposure	TRUE	9.58367e-07	inferred	vx58Hl	NA	textfile
2602	rs11078713	G	A	-0.0146	0.002	exposure	TRUE	2.87768e-13	inferred	vx58Hl	NA	textfile
2674	rs4799915	T	C	0.0119	0.003	exposure	TRUE	7.28848e-05	inferred	vx58Hl	NA	textfile
2723	rs62098013	A	G	0.0133	0.002	exposure	TRUE	2.93093e-11	inferred	vx58Hl	NA	textfile
2809	rs3213876	C	T	0.014	0.002	exposure	TRUE	2.55963e-12	inferred	vx58Hl	NA	textfile
2843	rs60045765	A	G	-0.0172	0.004	exposure	TRUE	1.70798e-05	inferred	vx58Hl	NA	textfile
2844	rs62120533	G	T	0.0226	0.005	exposure	TRUE	6.18396e-06	inferred	vx58Hl	NA	textfile
2846	rs78876272	G	A	-0.0176	0.004	exposure	TRUE	1.08251e-05	inferred	vx58Hl	NA	textfile
2858	rs10917848	A	C	0.0118	0.002	exposure	TRUE	3.63502e-09	inferred	vx58Hl	NA	textfile
2912	rs77799949	G	A	0.0511	0.01	exposure	TRUE	3.22159e-07	inferred	vx58Hl	NA	textfile
2916	rs12131140	A	G	0.0171	0.004	exposure	TRUE	1.91137e-05	inferred	vx58Hl	NA	textfile
2918	rs376345767	C	T	-0.0393	0.008	exposure	TRUE	8.99224e-07	inferred	vx58Hl	NA	textfile
2927	rs56131000	T	C	0.0155	0.003	exposure	TRUE	2.38306e-07	inferred	vx58Hl	NA	textfile
2934	rs1329970	G	C	0.0153	0.003	exposure	TRUE	3.39653e-07	inferred	vx58Hl	NA	textfile
2967	rs951740	A	G	0.0179	0.002	exposure	TRUE	3.55482e-19	inferred	vx58Hl	NA	textfile
3195	rs1343432	C	G	0.0163	0.003	exposure	TRUE	5.53109e-08	inferred	vx58Hl	NA	textfile
3213	rs4255357	A	G	0.0132	0.002	exposure	TRUE	4.11158e-11	inferred	vx58Hl	NA	textfile
4139	rs7554968	C	T	-0.0156	0.002	exposure	TRUE	6.19072e-15	inferred	vx58Hl	NA	textfile
4391	rs1514175	G	A	-0.0115	0.002	exposure	TRUE	8.92434e-09	inferred	vx58Hl	NA	textfile
4393	rs36116523	A	G	-0.0164	0.003	exposure	TRUE	4.58577e-08	inferred	vx58Hl	NA	textfile
4402	rs146887240	T	C	0.0155	0.003	exposure	TRUE	2.38306e-07	inferred	vx58Hl	NA	textfile
4405	rs6081028	A	G	-0.0286	0.006	exposure	TRUE	1.87299e-06	inferred	vx58Hl	NA	textfile
4406	rs6035772	C	T	-0.0122	0.003	exposure	TRUE	4.76904e-05	inferred	vx58Hl	NA	textfile
4410	rs116948922	T	C	-0.0373	0.007	exposure	TRUE	9.89883e-08	inferred	vx58Hl	NA	textfile
4418	rs6072434	G	A	0.018	0.004	exposure	TRUE	6.79535e-06	inferred	vx58Hl	NA	textfile
4420	rs6074047	T	C	0.0181	0.004	exposure	TRUE	6.03955e-06	inferred	vx58Hl	NA	textfile
4424	rs12479680	G	A	-0.0175	0.003	exposure	TRUE	5.43309e-09	inferred	vx58Hl	NA	textfile
4429	rs45570933	A	G	-0.0213	0.005	exposure	TRUE	2.04427e-05	inferred	vx58Hl	NA	textfile
4430	rs77774360	A	G	0.0222	0.005	exposure	TRUE	8.99589e-06	inferred	vx58Hl	NA	textfile
4431	rs13052172	G	A	0.012	0.003	exposure	TRUE	6.33425e-05	inferred	vx58Hl	NA	textfile
4438	rs2829948	A	G	0.0125	0.002	exposure	TRUE	4.10453e-10	inferred	vx58Hl	NA	textfile
4454	rs1972255	T	A	-0.014	0.003	exposure	TRUE	3.06125e-06	inferred	vx58Hl	NA	textfile
4460	rs373687	C	T	0.0122	0.002	exposure	TRUE	1.06068e-09	inferred	vx58Hl	NA	textfile
4465	rs5762665	G	A	0.0116	0.002	exposure	TRUE	6.63149e-09	inferred	vx58Hl	NA	textfile
4470	rs8137493	G	A	-0.0114	0.002	exposure	TRUE	1.19807e-08	inferred	vx58Hl	NA	textfile
4498	rs266058	T	C	-0.0118	0.002	exposure	TRUE	3.63502e-09	inferred	vx58Hl	NA	textfile
4694	rs6705147	T	C	0.012	0.003	exposure	TRUE	6.33425e-05	inferred	vx58Hl	NA	textfile
4837	rs113328522	C	A	0.0123	0.002	exposure	TRUE	7.74829e-10	inferred	vx58Hl	NA	textfile
5022	rs16824949	T	G	0.0184	0.002	exposure	TRUE	3.5795e-20	inferred	vx58Hl	NA	textfile
5075	rs55681500	G	C	0.0154	0.002	exposure	TRUE	1.36066e-14	inferred	vx58Hl	NA	textfile
5355	rs4500960	T	C	0.0122	0.002	exposure	TRUE	1.06068e-09	inferred	vx58Hl	NA	textfile
5370	rs75523874	C	G	0.0183	0.003	exposure	TRUE	1.06068e-09	inferred	vx58Hl	NA	textfile
5378	rs4675297	G	A	0.0117	0.002	exposure	TRUE	4.91573e-09	inferred	vx58Hl	NA	textfile
5395	rs4674493	T	C	0.0117	0.003	exposure	TRUE	9.61927e-05	inferred	vx58Hl	NA	textfile
5396	rs72799318	G	C	0.0275	0.005	exposure	TRUE	3.79791e-08	inferred	vx58Hl	NA	textfile
5399	rs34253747	A	G	0.0253	0.005	exposure	TRUE	4.19256e-07	inferred	vx58Hl	NA	textfile
5402	rs79573167	C	A	0.0544	0.01	exposure	TRUE	5.32806e-08	inferred	vx58Hl	NA	textfile
5404	rs17338987	G	A	0.0112	0.002	exposure	TRUE	2.14352e-08	inferred	vx58Hl	NA	textfile
5417	rs7557057	C	G	0.0124	0.002	exposure	TRUE	5.64632e-10	inferred	vx58Hl	NA	textfile
5469	rs1004787	A	G	0.0139	0.002	exposure	TRUE	3.65286e-12	inferred	vx58Hl	NA	textfile
5474	rs62147828	A	G	0.0153	0.003	exposure	TRUE	3.39653e-07	inferred	vx58Hl	NA	textfile
5478	rs7563362	G	A	0.016	0.003	exposure	TRUE	9.64261e-08	inferred	vx58Hl	NA	textfile
5508	rs62179277	A	G	-0.0141	0.003	exposure	TRUE	2.60161e-06	inferred	vx58Hl	NA	textfile
5596	rs817515	A	G	0.0118	0.002	exposure	TRUE	3.63502e-09	inferred	vx58Hl	NA	textfile
5722	rs7638782	A	G	0.0196	0.004	exposure	TRUE	9.58367e-07	inferred	vx58Hl	NA	textfile
5748	rs9826984	A	G	-0.0129	0.002	exposure	TRUE	1.1185e-10	inferred	vx58Hl	NA	textfile
5761	rs1656366	A	G	-0.0146	0.002	exposure	TRUE	2.87768e-13	inferred	vx58Hl	NA	textfile
5776	rs28531728	G	A	0.015	0.003	exposure	TRUE	5.73303e-07	inferred	vx58Hl	NA	textfile
5789	rs186523678	T	C	-0.0416	0.008	exposure	TRUE	1.99289e-07	inferred	vx58Hl	NA	textfile
5793	rs77191194	C	T	-0.0319	0.007	exposure	TRUE	5.18542e-06	inferred	vx58Hl	NA	textfile
5794	rs1485272	C	T	-0.0113	0.002	exposure	TRUE	1.60448e-08	inferred	vx58Hl	NA	textfile
5821	rs7613360	T	C	0.0158	0.002	exposure	TRUE	2.78903e-15	inferred	vx58Hl	NA	textfile
6022	rs115197579	T	C	-0.048	0.01	exposure	TRUE	1.58666e-06	inferred	vx58Hl	NA	textfile
6032	rs2196356	C	G	-0.0121	0.003	exposure	TRUE	5.49912e-05	inferred	vx58Hl	NA	textfile
6066	rs13092285	A	C	-0.0176	0.003	exposure	TRUE	4.44643e-09	inferred	vx58Hl	NA	textfile
6217	rs62250713	G	A	-0.0168	0.002	exposure	TRUE	4.46479e-17	inferred	vx58Hl	NA	textfile
6773	rs34425977	C	T	0.0114	0.002	exposure	TRUE	1.19807e-08	inferred	vx58Hl	NA	textfile
6778	rs72678889	T	C	-0.0261	0.006	exposure	TRUE	1.36138e-05	inferred	vx58Hl	NA	textfile
6800	rs769672	C	G	-0.0158	0.002	exposure	TRUE	2.78903e-15	inferred	vx58Hl	NA	textfile
7111	rs7674049	C	T	-0.0141	0.002	exposure	TRUE	1.78918e-12	inferred	vx58Hl	NA	textfile
7126	rs4234968	T	A	-0.0129	0.003	exposure	TRUE	1.70798e-05	inferred	vx58Hl	NA	textfile
7127	rs75629180	T	C	0.0151	0.003	exposure	TRUE	4.82024e-07	inferred	vx58Hl	NA	textfile
7129	rs13105944	C	T	-0.0135	0.003	exposure	TRUE	6.79535e-06	inferred	vx58Hl	NA	textfile
7194	rs115378951	G	A	0.0235	0.005	exposure	TRUE	2.60161e-06	inferred	vx58Hl	NA	textfile
7239	rs12507979	G	A	0.0136	0.002	exposure	TRUE	1.04619e-11	inferred	vx58Hl	NA	textfile
7335	rs151271656	C	G	0.0358	0.007	exposure	TRUE	3.1493e-07	inferred	vx58Hl	NA	textfile
7368	rs4400044	C	A	-0.0182	0.003	exposure	TRUE	1.30592e-09	inferred	vx58Hl	NA	textfile
7410	rs161322	A	T	0.0109	0.002	exposure	TRUE	5.03698e-08	inferred	vx58Hl	NA	textfile
7438	rs72780795	A	C	-0.0161	0.003	exposure	TRUE	8.02051e-08	inferred	vx58Hl	NA	textfile
7453	rs10039956	A	G	-0.012	0.003	exposure	TRUE	6.33425e-05	inferred	vx58Hl	NA	textfile
7455	rs252014	A	G	0.0121	0.002	exposure	TRUE	1.44846e-09	inferred	vx58Hl	NA	textfile
7476	rs7708654	A	C	0.0503	0.01	exposure	TRUE	4.9048e-07	inferred	vx58Hl	NA	textfile
7477	rs7732327	T	C	-0.0141	0.003	exposure	TRUE	2.60161e-06	inferred	vx58Hl	NA	textfile
7480	rs78642035	C	T	-0.0214	0.005	exposure	TRUE	1.86893e-05	inferred	vx58Hl	NA	textfile
7502	rs35197999	T	C	0.0153	0.003	exposure	TRUE	3.39653e-07	inferred	vx58Hl	NA	textfile
7574	rs930599	A	G	-0.0119	0.002	exposure	TRUE	2.68142e-09	inferred	vx58Hl	NA	textfile
7603	rs883323	T	C	-0.0152	0.002	exposure	TRUE	2.96131e-14	inferred	vx58Hl	NA	textfile
7679	rs1691101	C	T	0.0109	0.002	exposure	TRUE	5.03698e-08	inferred	vx58Hl	NA	textfile
7682	rs71627577	G	A	-0.019	0.004	exposure	TRUE	2.03417e-06	inferred	vx58Hl	NA	textfile
7685	rs187371916	C	A	0.0487	0.01	exposure	TRUE	1.11598e-06	inferred	vx58Hl	NA	textfile
7865	rs7448716	G	A	-0.0163	0.002	exposure	TRUE	3.63924e-16	inferred	vx58Hl	NA	textfile
7936	rs143693103	T	C	-0.0488	0.01	exposure	TRUE	1.06086e-06	inferred	vx58Hl	NA	textfile
8105	rs846787	T	C	-0.0132	0.002	exposure	TRUE	4.11158e-11	inferred	vx58Hl	NA	textfile
8312	rs240963	C	T	-0.0182	0.003	exposure	TRUE	1.30592e-09	inferred	vx58Hl	NA	textfile
8407	rs34637214	T	C	-0.0328	0.007	exposure	TRUE	2.78985e-06	inferred	vx58Hl	NA	textfile
8410	rs143578537	C	T	-0.0949	0.02	exposure	TRUE	2.08506e-06	inferred	vx58Hl	NA	textfile
8411	rs11759026	G	A	-0.0142	0.003	exposure	TRUE	2.20862e-06	inferred	vx58Hl	NA	textfile
8413	rs62430741	A	C	0.0164	0.004	exposure	TRUE	4.1315e-05	inferred	vx58Hl	NA	textfile
8417	rs1459043	T	C	0.0112	0.002	exposure	TRUE	2.14352e-08	inferred	vx58Hl	NA	textfile
8424	rs9467703	G	A	-0.0117	0.002	exposure	TRUE	4.91573e-09	inferred	vx58Hl	NA	textfile
8472	rs12209775	G	C	-0.0108	0.002	exposure	TRUE	6.66409e-08	inferred	vx58Hl	NA	textfile
8489	rs5007201	C	T	0.0145	0.003	exposure	TRUE	1.34266e-06	inferred	vx58Hl	NA	textfile
8499	rs351329	T	G	0.0116	0.002	exposure	TRUE	6.63149e-09	inferred	vx58Hl	NA	textfile
8506	rs9400955	G	A	-0.0273	0.005	exposure	TRUE	4.76135e-08	inferred	vx58Hl	NA	textfile
8537	rs117684381	A	T	0.04	0.008	exposure	TRUE	5.73303e-07	inferred	vx58Hl	NA	textfile
8549	rs7807677	T	C	0.0141	0.002	exposure	TRUE	1.78918e-12	inferred	vx58Hl	NA	textfile
8773	rs10279261	A	G	-0.0141	0.002	exposure	TRUE	1.78918e-12	inferred	vx58Hl	NA	textfile
8790	rs221287	G	A	0.0263	0.005	exposure	TRUE	1.44055e-07	inferred	vx58Hl	NA	textfile
8809	rs6464024	T	C	-0.0115	0.002	exposure	TRUE	8.92434e-09	inferred	vx58Hl	NA	textfile
8813	rs35327420	A	C	0.0124	0.003	exposure	TRUE	3.5754e-05	inferred	vx58Hl	NA	textfile
8817	rs2237303	A	G	-0.0132	0.002	exposure	TRUE	4.11158e-11	inferred	vx58Hl	NA	textfile
8832	rs13222341	T	C	0.013	0.003	exposure	TRUE	1.46868e-05	inferred	vx58Hl	NA	textfile
8837	rs73118453	G	A	0.0424	0.009	exposure	TRUE	2.4637e-06	inferred	vx58Hl	NA	textfile
8936	rs585282	T	C	0.0138	0.002	exposure	TRUE	5.20025e-12	inferred	vx58Hl	NA	textfile
9213	rs10499822	T	C	-0.012	0.002	exposure	TRUE	1.97318e-09	inferred	vx58Hl	NA	textfile
9223	rs2074646	T	C	0.0118	0.002	exposure	TRUE	3.63502e-09	inferred	vx58Hl	NA	textfile
9228	rs1605047	C	G	-0.0143	0.003	exposure	TRUE	1.87299e-06	inferred	vx58Hl	NA	textfile
9245	rs10226310	A	G	-0.0202	0.004	exposure	TRUE	4.4181e-07	inferred	vx58Hl	NA	textfile
9271	rs7828694	T	C	-0.0337	0.007	exposure	TRUE	1.47727e-06	inferred	vx58Hl	NA	textfile
9286	rs57774034	T	C	-0.0176	0.004	exposure	TRUE	1.08251e-05	inferred	vx58Hl	NA	textfile
9287	rs13255625	G	A	0.0116	0.003	exposure	TRUE	0.000110333	inferred	vx58Hl	NA	textfile
9292	rs2976422	A	G	-0.0137	0.003	exposure	TRUE	4.95541e-06	inferred	vx58Hl	NA	textfile
9322	rs56372821	A	G	-0.0235	0.003	exposure	TRUE	4.75103e-15	inferred	vx58Hl	NA	textfile
9372	rs10092649	A	C	-0.0132	0.002	exposure	TRUE	4.11158e-11	inferred	vx58Hl	NA	textfile
9570	rs7844990	C	T	0.0153	0.002	exposure	TRUE	2.00979e-14	inferred	vx58Hl	NA	textfile
9577	rs2254772	T	C	0.0214	0.004	exposure	TRUE	8.79542e-08	inferred	vx58Hl	NA	textfile
9819	rs7829685	A	G	0.0119	0.002	exposure	TRUE	2.68142e-09	inferred	vx58Hl	NA	textfile
9834	rs1552313	T	C	-0.014	0.002	exposure	TRUE	2.55963e-12	inferred	vx58Hl	NA	textfile
9881	rs7012352	T	C	0.0115	0.002	exposure	TRUE	8.92434e-09	inferred	vx58Hl	NA	textfile
9916	rs4246167	T	C	-0.0116	0.002	exposure	TRUE	6.63149e-09	inferred	vx58Hl	NA	textfile
9921	rs117516860	T	G	-0.0146	0.003	exposure	TRUE	1.13496e-06	inferred	vx58Hl	NA	textfile
9926	rs4013190	A	G	-0.0138	0.003	exposure	TRUE	4.22491e-06	inferred	vx58Hl	NA	textfile
9931	rs16909005	T	C	-0.0313	0.007	exposure	TRUE	7.76988e-06	inferred	vx58Hl	NA	textfile

## Sheet: S5
SNP	Confound
rs1260326	Triglycerides
rs13107325	Body mass index
rs7933896	Body mass index
rs35605010	Body mass index
rs2954017	Triglycerides

## Sheet: S6
SNP	Confound
rs7563362	Body mass index
rs6265	Body mass index
rs7613360	Body mass index
rs1514175	Body mass index
rs1004787	triglyceride
rs11759026	Type II diabetes
rs10226310	Body mass index
rs4255357	Body mass index
rs373687	Body mass index
rs266058	Body mass index
rs62250713	Body mass index
rs585282	Body mass index
rs1691101	Body mass index
rs217179	Body mass index
rs4246167	Body mass index
rs61872990	Body mass index
rs62098013	triglyceride
rs240963	Body mass index
rs35327420	Body mass index
rs9919557	Systolic blood pressure
rs8018617	triglyceride

## Sheet: S7
DrnkWk_harmonized_data R2 and F value
SNP	effect_allele.exposure	other_allele.exposure	beta.exposure	se.exposure	pval.exposure	1/R2	R2	F-value
rs1032475	C	T	0.0163	0.003	5.53e-08	37030	2.70051e-05	29.5211
rs10962279	C	T	-0.0146	0.003	1.13e-06	46155.2	2.1666e-05	23.6844
rs11021133	A	G	0.0194	0.004	1.23e-06	46473	2.15179e-05	23.5225
rs11163231	G	A	-0.013	0.003	1.47e-05	58215.4	1.71776e-05	18.7777
rs11666792	A	G	0.0185	0.003	6.97e-10	28746.8	3.47865e-05	38.0277
rs13107325	T	C	-0.0341	0.006	1.32e-08	33844	2.95474e-05	32.3002
rs13110790	A	G	0.0219	0.003	2.88e-13	20514	4.87472e-05	53.2899
rs14326	G	A	0.0124	0.003	3.58e-05	63985.3	1.56286e-05	17.0844
rs1766605	C	T	-0.0126	0.003	2.67e-05	61970.2	1.61368e-05	17.64
rs1999741	T	C	0.0136	0.003	5.81e-06	53192.1	1.87998e-05	20.5511
rs2293604	T	C	0.0151	0.003	4.82e-07	43149.3	2.31754e-05	25.3344
rs2511516	A	G	-0.0153	0.003	3.4e-07	42028.6	2.37933e-05	26.01
rs2608817	T	C	-0.0128	0.003	1.98e-05	60048.8	1.66531e-05	18.2044
rs2727379	A	G	0.0153	0.003	3.4e-07	42028.6	2.37933e-05	26.01
rs34130759	G	A	0.034	0.007	1.19e-06	46336.4	2.15813e-05	23.5918
rs4452760	A	G	-0.0126	0.003	2.67e-05	61970.2	1.61368e-05	17.64
rs4696055	G	A	0.0161	0.003	8.02e-08	37955.7	2.63465e-05	28.8011
rs4938234	T	C	0.014	0.003	3.06e-06	50196.1	1.99219e-05	21.7777
rs55872084	T	G	0.0155	0.003	2.38e-07	40951	2.44194e-05	26.6944
rs59214011	C	T	-0.0375	0.008	2.77e-06	49750.9	2.01001e-05	21.9726
rs6130069	T	C	0.0199	0.004	6.52e-07	44167	2.26413e-05	24.7506
rs66490435	T	C	-0.0158	0.003	1.39e-07	39410.7	2.53738e-05	27.7377
rs72794102	T	C	0.0147	0.003	9.58e-07	45529.4	2.19638e-05	24.01
rs74933019	A	G	0.0237	0.004	3.12e-09	31139.5	3.21135e-05	35.1056
rs7566860	C	T	0.0167	0.003	2.6e-08	35277.4	2.83468e-05	30.9877
rs76337980	T	C	-0.0348	0.008	1.36e-05	57770.2	1.731e-05	18.9225
rs79072804	G	A	0.0467	0.01	3.01e-06	50124.4	1.99503e-05	21.8089
rs8096663	T	C	0.0147	0.003	9.58e-07	45529.4	2.19638e-05	24.01
rs823099	A	C	0.0125	0.003	3.09e-05	62965.7	1.58817e-05	17.3611
rs930457	C	T	-0.0125	0.003	3.09e-05	62965.7	1.58817e-05	17.3611
rs9988642	C	T	-0.0244	0.005	1.06e-06	45903.4	2.17849e-05	23.8144

## Sheet: S8
SmkInit_harmonized_data R2 and F value
SNP	effect_allele.exposure	other_allele.exposure	beta.exposure	se.exposure	1/R2	R2	F-value
rs10039956	A	G	-0.012	0.003	68322.2	1.46e-05	16
rs10092649	A	C	-0.0132	0.002	25096	3.98e-05	43.5599
rs10279261	A	G	-0.0141	0.002	21994.6	4.55e-05	49.7024
rs10499822	T	C	-0.012	0.002	30366	3.29e-05	35.9999
rs11021347	C	T	-0.012	0.002	30366	3.29e-05	35.9999
rs11073152	G	A	0.0139	0.003	50921	1.96e-05	21.4677
rs11076409	A	G	0.0118	0.002	31404	3.18e-05	34.8099
rs11078619	A	G	0.0147	0.003	45529.5	2.2e-05	24.01
rs11078713	G	A	-0.0146	0.002	20514	4.87e-05	53.2899
rs11186665	C	T	-0.0121	0.002	29866.1	3.35e-05	36.6024
rs11198439	C	T	0.0119	0.002	30878.5	3.24e-05	35.4024
rs115378951	G	A	0.0235	0.005	49486.7	2.02e-05	22.09
rs117516860	T	G	-0.0146	0.003	46155.3	2.17e-05	23.6844
rs11858715	T	C	-0.021	0.003	22310	4.48e-05	48.9999
rs12131140	A	G	0.0171	0.004	59815	1.67e-05	18.2756
rs12293670	G	A	-0.0125	0.002	27985.4	3.57e-05	39.0624
rs12370612	G	A	0.0114	0.002	33646.4	2.97e-05	32.4899
rs12507979	G	A	0.0136	0.002	23641.5	4.23e-05	46.2399
rs13052172	G	A	0.012	0.003	68322.2	1.46e-05	16
rs13222341	T	C	0.013	0.003	58215.5	1.72e-05	18.7777
rs13255625	G	A	0.0116	0.003	73115.2	1.37e-05	14.9511
rs1393914	A	G	0.0121	0.002	29866.1	3.35e-05	36.6024
rs1459043	T	C	0.0112	0.002	34858.7	2.87e-05	31.3599
rs1485272	C	T	-0.0113	0.002	34244.5	2.92e-05	31.9224
rs1552313	T	C	-0.014	0.002	22310	4.48e-05	48.9999
rs160459	C	A	0.0116	0.002	32496.2	3.08e-05	33.6399
rs1656366	A	G	-0.0146	0.002	20514	4.87e-05	53.2899
rs16824949	T	G	0.0184	0.002	12916.2	7.74e-05	84.6398
rs16909005	T	C	-0.0313	0.007	54675.2	1.83e-05	19.9936
rs17338987	G	A	0.0112	0.002	34858.7	2.87e-05	31.3599
rs1939602	A	G	-0.0141	0.003	49486.7	2.02e-05	22.09
rs2007211	T	C	0.0118	0.002	31404	3.18e-05	34.8099
rs2074646	T	C	0.0118	0.002	31404	3.18e-05	34.8099
rs2184389	G	A	-0.0109	0.002	36803.9	2.72e-05	29.7024
rs2237303	A	G	-0.0132	0.002	25096	3.98e-05	43.5599
rs2254772	T	C	0.0214	0.004	38192.6	2.62e-05	28.6224
rs2483927	C	T	-0.0114	0.002	33646.4	2.97e-05	32.4899
rs252014	A	G	0.0121	0.002	29866.1	3.35e-05	36.6024
rs2773487	C	T	0.016	0.002	17081.3	5.85e-05	63.9999
rs281287	G	A	0.014	0.002	22310	4.48e-05	48.9999
rs2829948	A	G	0.0125	0.002	27985.4	3.57e-05	39.0624
rs2839659	T	C	0.0117	0.002	31943.1	3.13e-05	34.2224
rs28531728	G	A	0.015	0.003	43726.6	2.29e-05	25
rs2976422	A	G	-0.0137	0.003	52418.6	1.91e-05	20.8544
rs3213876	C	T	0.014	0.002	22310	4.48e-05	48.9999
rs34425977	C	T	0.0114	0.002	33646.4	2.97e-05	32.4899
rs34637214	T	C	-0.0328	0.007	49788.9	2.01e-05	21.9559
rs351329	T	G	0.0116	0.002	32496.2	3.08e-05	33.6399
rs35197999	T	C	0.0153	0.003	42028.6	2.38e-05	26.01
rs36116523	A	G	-0.0164	0.003	36579.9	2.73e-05	29.8844
rs3781295	A	G	-0.0154	0.002	18438.2	5.42e-05	59.2899
rs4013190	A	G	-0.0138	0.003	51661.6	1.94e-05	21.16
rs4500960	T	C	0.0122	0.002	29378.6	3.4e-05	37.2099
rs4674493	T	C	0.0117	0.003	71870.8	1.39e-05	15.21
rs4675297	G	A	0.0117	0.002	31943.1	3.13e-05	34.2224
rs4799915	T	C	0.0119	0.003	69475.3	1.44e-05	15.7344
rs5007201	C	T	0.0145	0.003	46794.1	2.14e-05	23.3611
rs56131000	T	C	0.0155	0.003	40951.1	2.44e-05	26.6944
rs56372821	A	G	-0.0235	0.003	17815.9	5.61e-05	61.361
rs5762665	G	A	0.0116	0.002	32496.2	3.08e-05	33.6399
rs57774034	T	C	-0.0176	0.004	56464.8	1.77e-05	19.36
rs6035772	C	T	-0.0122	0.003	66100.5	1.51e-05	16.5377
rs6072434	G	A	0.018	0.004	53983.2	1.85e-05	20.25
rs6074047	T	C	0.0181	0.004	53388.3	1.87e-05	20.4756
rs61991652	T	C	0.0127	0.003	60998.3	1.64e-05	17.9211
rs62179277	A	G	-0.0141	0.003	49486.7	2.02e-05	22.09
rs6500257	A	G	0.0116	0.002	32496.2	3.08e-05	33.6399
rs694739	G	A	-0.0118	0.002	31404	3.18e-05	34.8099
rs7012352	T	C	0.0115	0.002	33063.8	3.02e-05	33.0624
rs7187822	T	C	0.0123	0.003	65030.1	1.54e-05	16.81
rs7224683	G	A	-0.0141	0.002	21994.6	4.55e-05	49.7024
rs72780795	A	C	-0.0161	0.003	37955.8	2.63e-05	28.8011
rs7448716	G	A	-0.0163	0.002	16458.4	6.08e-05	66.4224
rs7554968	C	T	-0.0156	0.002	17968.4	5.57e-05	60.8399
rs7638782	A	G	0.0196	0.004	45529.5	2.2e-05	24.01
rs7674049	C	T	-0.0141	0.002	21994.6	4.55e-05	49.7024
rs7732327	T	C	-0.0141	0.003	49486.7	2.02e-05	22.09
rs77774360	A	G	0.0222	0.005	55452	1.8e-05	19.7136
rs7807677	T	C	0.0141	0.002	21994.6	4.55e-05	49.7024
rs7828694	T	C	-0.0337	0.007	47165.1	2.12e-05	23.1773
rs7844990	C	T	0.0153	0.002	18680	5.35e-05	58.5224
rs78642035	C	T	-0.0214	0.005	59675.4	1.68e-05	18.3184
rs78876272	G	A	-0.0176	0.004	56464.8	1.77e-05	19.36
rs79573167	C	A	0.0544	0.01	36939.4	2.71e-05	29.5935
rs7988601	G	A	0.0113	0.002	34244.5	2.92e-05	31.9224
rs817515	A	G	0.0118	0.002	31404	3.18e-05	34.8099
rs846787	T	C	-0.0132	0.002	25096	3.98e-05	43.5599
rs883323	T	C	-0.0152	0.002	18926.5	5.28e-05	57.7599
rs930599	A	G	-0.0119	0.002	30878.5	3.24e-05	35.4024
rs9400955	G	A	-0.0273	0.005	36669.2	2.73e-05	29.8115
rs951740	A	G	0.0179	0.002	13647.8	7.33e-05	80.1024
rs9826984	A	G	-0.0129	0.002	26276.8	3.81e-05	41.6024
rs9924961	A	G	0.0185	0.004	51104.6	1.96e-05	21.3906

## Sheet: S9
DrnkWk harmonized_data
	SNP	effect_allele.exposure	other_allele.exposure	effect_allele.outcome	other_allele.outcome	beta.exposure	beta.outcome	eaf.exposure	eaf.outcome	remove	palindromic	ambiguous	id.outcome	se.outcome	pval.outcome	outcome	mr_keep.outcome	pval_origin.outcome	data_source.outcome	se.exposure	exposure	mr_keep.exposure	pval.exposure	pval_origin.exposure	id.exposure	data_source.exposure	action	SNP_index	mr_keep	samplesize.outcome
1	rs1032475	C	T	C	T	0.0163	-0.0407	NA	NA	FALSE	FALSE	FALSE	FPeyTs	0.0371	0.2734	outcome	TRUE	reported	textfile	0.003	exposure	TRUE	5.53109e-08	inferred	q5D0EF	textfile	2	1	TRUE	NA
2	rs10962279	C	T	C	T	-0.0146	-0.0911	NA	NA	FALSE	FALSE	FALSE	FPeyTs	0.0346	0.008477	outcome	TRUE	reported	textfile	0.003	exposure	TRUE	1.13496e-06	inferred	q5D0EF	textfile	2	1	TRUE	NA
3	rs11021133	A	G	A	G	0.0194	0.0071	NA	NA	FALSE	FALSE	FALSE	FPeyTs	0.0368	0.8466	outcome	TRUE	reported	textfile	0.004	exposure	TRUE	1.23461e-06	inferred	q5D0EF	textfile	2	1	TRUE	NA
4	rs11163231	G	A	G	A	-0.013	-0.021	NA	NA	FALSE	FALSE	FALSE	FPeyTs	0.0284	0.4591	outcome	TRUE	reported	textfile	0.003	exposure	TRUE	1.46868e-05	inferred	q5D0EF	textfile	2	1	TRUE	NA
5	rs11666792	A	G	A	G	0.0185	0.0108	NA	NA	FALSE	FALSE	FALSE	FPeyTs	0.0271	0.6919	outcome	TRUE	reported	textfile	0.003	exposure	TRUE	6.97446e-10	inferred	q5D0EF	textfile	2	1	TRUE	NA
6	rs13110790	A	G	A	G	0.0219	0.015	NA	NA	FALSE	FALSE	FALSE	FPeyTs	0.0261	0.5662	outcome	TRUE	reported	textfile	0.003	exposure	TRUE	2.87768e-13	inferred	q5D0EF	textfile	2	1	TRUE	NA
7	rs14326	G	A	G	A	0.0124	-0.0238	NA	NA	FALSE	FALSE	FALSE	FPeyTs	0.0263	0.3653	outcome	TRUE	reported	textfile	0.003	exposure	TRUE	3.5754e-05	inferred	q5D0EF	textfile	2	1	TRUE	NA
8	rs1766605	C	T	C	T	-0.0126	-0.0162	NA	NA	FALSE	FALSE	FALSE	FPeyTs	0.0294	0.5805	outcome	TRUE	reported	textfile	0.003	exposure	TRUE	2.66915e-05	inferred	q5D0EF	textfile	2	1	TRUE	NA
9	rs1999741	T	C	T	C	0.0136	-0.0249	NA	NA	FALSE	FALSE	FALSE	FPeyTs	0.0258	0.3347	outcome	TRUE	reported	textfile	0.003	exposure	TRUE	5.80601e-06	inferred	q5D0EF	textfile	2	1	TRUE	NA
10	rs2293604	T	C	T	C	0.0151	0.0036	NA	NA	FALSE	FALSE	FALSE	FPeyTs	0.0316	0.9094	outcome	TRUE	reported	textfile	0.003	exposure	TRUE	4.82024e-07	inferred	q5D0EF	textfile	2	1	TRUE	NA
11	rs2511516	A	G	A	G	-0.0153	0.0188	NA	NA	FALSE	FALSE	FALSE	FPeyTs	0.0369	0.6098	outcome	TRUE	reported	textfile	0.003	exposure	TRUE	3.39653e-07	inferred	q5D0EF	textfile	2	1	TRUE	NA
12	rs2608817	T	C	T	C	-0.0128	0.0073	NA	NA	FALSE	FALSE	FALSE	FPeyTs	0.0273	0.7889	outcome	TRUE	reported	textfile	0.003	exposure	TRUE	1.98415e-05	inferred	q5D0EF	textfile	2	1	TRUE	NA
13	rs2727379	A	G	A	G	0.0153	-0.0304	NA	NA	FALSE	FALSE	FALSE	FPeyTs	0.0289	0.2928	outcome	TRUE	reported	textfile	0.003	exposure	TRUE	3.39653e-07	inferred	q5D0EF	textfile	2	1	TRUE	NA
14	rs34130759	G	A	G	A	0.034	0.0099	NA	NA	FALSE	FALSE	FALSE	FPeyTs	0.0745	0.8947	outcome	TRUE	reported	textfile	0.007	exposure	TRUE	1.19092e-06	inferred	q5D0EF	textfile	2	1	TRUE	NA
15	rs4452760	A	G	A	G	-0.0126	0.0322	NA	NA	FALSE	FALSE	FALSE	FPeyTs	0.0275	0.2422	outcome	TRUE	reported	textfile	0.003	exposure	TRUE	2.66915e-05	inferred	q5D0EF	textfile	2	1	TRUE	NA
16	rs4696055	G	A	G	A	0.0161	-0.049	NA	NA	FALSE	FALSE	FALSE	FPeyTs	0.0344	0.1543	outcome	TRUE	reported	textfile	0.003	exposure	TRUE	8.02051e-08	inferred	q5D0EF	textfile	2	1	TRUE	NA
17	rs4938234	T	C	T	C	0.014	0.013	NA	NA	FALSE	FALSE	FALSE	FPeyTs	0.0327	0.6919	outcome	TRUE	reported	textfile	0.003	exposure	TRUE	3.06125e-06	inferred	q5D0EF	textfile	2	1	TRUE	NA
18	rs55872084	T	G	T	G	0.0155	0.0013	NA	NA	FALSE	FALSE	FALSE	FPeyTs	0.0292	0.9651	outcome	TRUE	reported	textfile	0.003	exposure	TRUE	2.38306e-07	inferred	q5D0EF	textfile	2	1	TRUE	NA
19	rs59214011	C	T	C	T	-0.0375	0.0105	NA	NA	FALSE	FALSE	FALSE	FPeyTs	0.0768	0.8908	outcome	TRUE	reported	textfile	0.008	exposure	TRUE	2.76563e-06	inferred	q5D0EF	textfile	2	1	TRUE	NA
20	rs6130069	T	C	T	C	0.0199	0.0265	NA	NA	FALSE	FALSE	FALSE	FPeyTs	0.0375	0.4791	outcome	TRUE	reported	textfile	0.004	exposure	TRUE	6.52476e-07	inferred	q5D0EF	textfile	2	1	TRUE	NA
21	rs66490435	T	C	T	C	-0.0158	-0.0307	NA	NA	FALSE	FALSE	FALSE	FPeyTs	0.0337	0.3619	outcome	TRUE	reported	textfile	0.003	exposure	TRUE	1.38923e-07	inferred	q5D0EF	textfile	2	1	TRUE	NA
22	rs72794102	T	C	T	C	0.0147	0.0422	NA	NA	FALSE	FALSE	FALSE	FPeyTs	0.0275	0.1253	outcome	TRUE	reported	textfile	0.003	exposure	TRUE	9.58367e-07	inferred	q5D0EF	textfile	2	1	TRUE	NA
23	rs74933019	A	G	A	G	0.0237	0.0386	NA	NA	FALSE	FALSE	FALSE	FPeyTs	0.0382	0.312	outcome	TRUE	reported	textfile	0.004	exposure	TRUE	3.12297e-09	inferred	q5D0EF	textfile	2	1	TRUE	NA
24	rs7566860	C	T	C	T	0.0167	0.0465	NA	NA	FALSE	FALSE	FALSE	FPeyTs	0.0314	0.1389	outcome	TRUE	reported	textfile	0.003	exposure	TRUE	2.59658e-08	inferred	q5D0EF	textfile	2	1	TRUE	NA
25	rs76337980	T	C	T	C	-0.0348	0.0329	NA	NA	FALSE	FALSE	FALSE	FPeyTs	0.0798	0.6798	outcome	TRUE	reported	textfile	0.008	exposure	TRUE	1.36138e-05	inferred	q5D0EF	textfile	2	1	TRUE	NA
26	rs79072804	G	A	G	A	0.0467	-0.0411	NA	NA	FALSE	FALSE	FALSE	FPeyTs	0.0892	0.645	outcome	TRUE	reported	textfile	0.01	exposure	TRUE	3.012e-06	inferred	q5D0EF	textfile	2	1	TRUE	NA
27	rs8096663	T	C	T	C	0.0147	-0.005	NA	NA	FALSE	FALSE	FALSE	FPeyTs	0.0298	0.8658	outcome	TRUE	reported	textfile	0.003	exposure	TRUE	9.58367e-07	inferred	q5D0EF	textfile	2	1	TRUE	NA
28	rs823099	A	C	A	C	0.0125	-0.0039	NA	NA	FALSE	FALSE	FALSE	FPeyTs	0.0243	0.8724	outcome	TRUE	reported	textfile	0.003	exposure	TRUE	3.09086e-05	inferred	q5D0EF	textfile	2	1	TRUE	NA
29	rs930457	C	T	C	T	-0.0125	0.0293	NA	NA	FALSE	FALSE	FALSE	FPeyTs	0.0275	0.2871	outcome	TRUE	reported	textfile	0.003	exposure	TRUE	3.09086e-05	inferred	q5D0EF	textfile	2	1	TRUE	NA
30	rs9988642	C	T	C	T	-0.0244	-0.0272	NA	NA	FALSE	FALSE	FALSE	FPeyTs	0.0453	0.5484	outcome	TRUE	reported	textfile	0.005	exposure	TRUE	1.06086e-06	inferred	q5D0EF	textfile	2	1	TRUE	NA

## Sheet: S10
SmkInit_harmonized_data.csv
	SNP	effect_allele.exposure	other_allele.exposure	effect_allele.outcome	other_allele.outcome	beta.exposure	beta.outcome	eaf.exposure	eaf.outcome	remove	palindromic	ambiguous	id.outcome	se.outcome	pval.outcome	outcome	mr_keep.outcome	pval_origin.outcome	data_source.outcome	se.exposure	exposure	mr_keep.exposure	pval.exposure	pval_origin.exposure	id.exposure	data_source.exposure	action	SNP_index	mr_keep	samplesize.outcome
1	rs10039956	A	G	A	G	-0.012	0.0129	NA	NA	FALSE	FALSE	FALSE	JROAmV	0.0248	0.6017	outcome	TRUE	reported	textfile	0.003	exposure	TRUE	6.33e-05	inferred	vx58Hl	textfile	2	1	TRUE	NA
2	rs10092649	A	C	A	C	-0.0132	0.0363	NA	NA	FALSE	FALSE	FALSE	JROAmV	0.0279	0.1929	outcome	TRUE	reported	textfile	0.002	exposure	TRUE	4.11e-11	inferred	vx58Hl	textfile	2	1	TRUE	NA
3	rs10279261	A	G	A	G	-0.0141	-0.0159	NA	NA	FALSE	FALSE	FALSE	JROAmV	0.0269	0.5536	outcome	TRUE	reported	textfile	0.002	exposure	TRUE	1.79e-12	inferred	vx58Hl	textfile	2	1	TRUE	NA
4	rs10499822	T	C	T	C	-0.012	-0.0361	NA	NA	FALSE	FALSE	FALSE	JROAmV	0.025	0.1489	outcome	TRUE	reported	textfile	0.002	exposure	TRUE	1.97e-09	inferred	vx58Hl	textfile	2	1	TRUE	NA
5	rs11021347	C	T	C	T	-0.012	-0.0664	NA	NA	FALSE	FALSE	FALSE	JROAmV	0.0271	0.01414	outcome	TRUE	reported	textfile	0.002	exposure	TRUE	1.97e-09	inferred	vx58Hl	textfile	2	1	TRUE	NA
6	rs11073152	G	A	G	A	0.0139	-0.0487	NA	NA	FALSE	FALSE	FALSE	JROAmV	0.0353	0.1677	outcome	TRUE	reported	textfile	0.003	exposure	TRUE	3.6e-06	inferred	vx58Hl	textfile	2	1	TRUE	NA
7	rs11076409	A	G	A	G	0.0118	0.0189	NA	NA	FALSE	FALSE	FALSE	JROAmV	0.0243	0.438	outcome	TRUE	reported	textfile	0.002	exposure	TRUE	3.64e-09	inferred	vx58Hl	textfile	2	1	TRUE	NA
8	rs11078619	A	G	A	G	0.0147	0.0434	NA	NA	FALSE	FALSE	FALSE	JROAmV	0.0302	0.1502	outcome	TRUE	reported	textfile	0.003	exposure	TRUE	9.58e-07	inferred	vx58Hl	textfile	2	1	TRUE	NA
9	rs11078713	G	A	G	A	-0.0146	0.0049	NA	NA	FALSE	FALSE	FALSE	JROAmV	0.0278	0.86	outcome	TRUE	reported	textfile	0.002	exposure	TRUE	2.88e-13	inferred	vx58Hl	textfile	2	1	TRUE	NA
10	rs11186665	C	T	C	T	-0.0121	-0.0211	NA	NA	FALSE	FALSE	FALSE	JROAmV	0.0278	0.4484	outcome	TRUE	reported	textfile	0.002	exposure	TRUE	1.45e-09	inferred	vx58Hl	textfile	2	1	TRUE	NA
11	rs11198439	C	T	C	T	0.0119	0.0037	NA	NA	FALSE	FALSE	FALSE	JROAmV	0.024	0.8772	outcome	TRUE	reported	textfile	0.002	exposure	TRUE	2.68e-09	inferred	vx58Hl	textfile	2	1	TRUE	NA
12	rs115378951	G	A	G	A	0.0235	-0.0184	NA	NA	FALSE	FALSE	FALSE	JROAmV	0.0635	0.7717	outcome	TRUE	reported	textfile	0.005	exposure	TRUE	2.6e-06	inferred	vx58Hl	textfile	2	1	TRUE	NA
13	rs117516860	T	G	T	G	-0.0146	0.0564	NA	NA	FALSE	FALSE	FALSE	JROAmV	0.0332	0.08876	outcome	TRUE	reported	textfile	0.003	exposure	TRUE	1.13e-06	inferred	vx58Hl	textfile	2	1	TRUE	NA
14	rs11858715	T	C	T	C	-0.021	-0.043	NA	NA	FALSE	FALSE	FALSE	JROAmV	0.0316	0.1735	outcome	TRUE	reported	textfile	0.003	exposure	TRUE	2.56e-12	inferred	vx58Hl	textfile	2	1	TRUE	NA
15	rs12131140	A	G	A	G	0.0171	0.0117	NA	NA	FALSE	FALSE	FALSE	JROAmV	0.0411	0.7766	outcome	TRUE	reported	textfile	0.004	exposure	TRUE	1.91e-05	inferred	vx58Hl	textfile	2	1	TRUE	NA
16	rs12293670	G	A	G	A	-0.0125	0.0108	NA	NA	FALSE	FALSE	FALSE	JROAmV	0.0253	0.6708	outcome	TRUE	reported	textfile	0.002	exposure	TRUE	4.1e-10	inferred	vx58Hl	textfile	2	1	TRUE	NA
17	rs12370612	G	A	G	A	0.0114	0.0211	NA	NA	FALSE	FALSE	FALSE	JROAmV	0.0249	0.3966	outcome	TRUE	reported	textfile	0.002	exposure	TRUE	1.2e-08	inferred	vx58Hl	textfile	2	1	TRUE	NA
18	rs12507979	G	A	G	A	0.0136	-0.0023	NA	NA	FALSE	FALSE	FALSE	JROAmV	0.0288	0.9358	outcome	TRUE	reported	textfile	0.002	exposure	TRUE	1.05e-11	inferred	vx58Hl	textfile	2	1	TRUE	NA
19	rs13052172	G	A	G	A	0.012	0.0215	NA	NA	FALSE	FALSE	FALSE	JROAmV	0.0311	0.4893	outcome	TRUE	reported	textfile	0.003	exposure	TRUE	6.33e-05	inferred	vx58Hl	textfile	2	1	TRUE	NA
20	rs13222341	T	C	T	C	0.013	-0.0036	NA	NA	FALSE	FALSE	FALSE	JROAmV	0.0268	0.8939	outcome	TRUE	reported	textfile	0.003	exposure	TRUE	1.47e-05	inferred	vx58Hl	textfile	2	1	TRUE	NA
21	rs13255625	G	A	G	A	0.0116	0.0337	NA	NA	FALSE	FALSE	FALSE	JROAmV	0.0291	0.2469	outcome	TRUE	reported	textfile	0.003	exposure	TRUE	0.000110333	inferred	vx58Hl	textfile	2	1	TRUE	NA
22	rs1393914	A	G	A	G	0.0121	-0.0008	NA	NA	FALSE	FALSE	FALSE	JROAmV	0.0267	0.9771	outcome	TRUE	reported	textfile	0.002	exposure	TRUE	1.45e-09	inferred	vx58Hl	textfile	2	1	TRUE	NA
23	rs1459043	T	C	T	C	0.0112	0.0297	NA	NA	FALSE	FALSE	FALSE	JROAmV	0.0246	0.2278	outcome	TRUE	reported	textfile	0.002	exposure	TRUE	2.14e-08	inferred	vx58Hl	textfile	2	1	TRUE	NA
24	rs1485272	C	T	C	T	-0.0113	0.0151	NA	NA	FALSE	FALSE	FALSE	JROAmV	0.0275	0.5825	outcome	TRUE	reported	textfile	0.002	exposure	TRUE	1.6e-08	inferred	vx58Hl	textfile	2	1	TRUE	NA
25	rs1552313	T	C	T	C	-0.014	-0.0228	NA	NA	FALSE	FALSE	FALSE	JROAmV	0.0265	0.388	outcome	TRUE	reported	textfile	0.002	exposure	TRUE	2.56e-12	inferred	vx58Hl	textfile	2	1	TRUE	NA
26	rs160459	C	A	C	A	0.0116	0.0097	NA	NA	FALSE	FALSE	FALSE	JROAmV	0.026	0.7085	outcome	TRUE	reported	textfile	0.002	exposure	TRUE	6.63e-09	inferred	vx58Hl	textfile	2	1	TRUE	NA
27	rs1656366	A	G	A	G	-0.0146	-0.0132	NA	NA	FALSE	FALSE	FALSE	JROAmV	0.0276	0.6321	outcome	TRUE	reported	textfile	0.002	exposure	TRUE	2.88e-13	inferred	vx58Hl	textfile	2	1	TRUE	NA
28	rs16824949	T	G	T	G	0.0184	0.0066	NA	NA	FALSE	FALSE	FALSE	JROAmV	0.0263	0.803	outcome	TRUE	reported	textfile	0.002	exposure	TRUE	3.58e-20	inferred	vx58Hl	textfile	2	1	TRUE	NA
29	rs16909005	T	C	T	C	-0.0313	-0.0248	NA	NA	FALSE	FALSE	FALSE	JROAmV	0.0706	0.725	outcome	TRUE	reported	textfile	0.007	exposure	TRUE	7.77e-06	inferred	vx58Hl	textfile	2	1	TRUE	NA
30	rs17338987	G	A	G	A	0.0112	0.029	NA	NA	FALSE	FALSE	FALSE	JROAmV	0.0248	0.2425	outcome	TRUE	reported	textfile	0.002	exposure	TRUE	2.14e-08	inferred	vx58Hl	textfile	2	1	TRUE	NA
31	rs1939602	A	G	A	G	-0.0141	0.0466	NA	NA	FALSE	FALSE	FALSE	JROAmV	0.033	0.1571	outcome	TRUE	reported	textfile	0.003	exposure	TRUE	2.6e-06	inferred	vx58Hl	textfile	2	1	TRUE	NA
32	rs2007211	T	C	T	C	0.0118	0.015	NA	NA	FALSE	FALSE	FALSE	JROAmV	0.0278	0.5901	outcome	TRUE	reported	textfile	0.002	exposure	TRUE	3.64e-09	inferred	vx58Hl	textfile	2	1	TRUE	NA
33	rs2074646	T	C	T	C	0.0118	0.0482	NA	NA	FALSE	FALSE	FALSE	JROAmV	0.0249	0.05322	outcome	TRUE	reported	textfile	0.002	exposure	TRUE	3.64e-09	inferred	vx58Hl	textfile	2	1	TRUE	NA
34	rs2184389	G	A	G	A	-0.0109	0.0019	NA	NA	FALSE	FALSE	FALSE	JROAmV	0.0261	0.9421	outcome	TRUE	reported	textfile	0.002	exposure	TRUE	5.04e-08	inferred	vx58Hl	textfile	2	1	TRUE	NA
35	rs2237303	A	G	A	G	-0.0132	0.0178	NA	NA	FALSE	FALSE	FALSE	JROAmV	0.0274	0.5156	outcome	TRUE	reported	textfile	0.002	exposure	TRUE	4.11e-11	inferred	vx58Hl	textfile	2	1	TRUE	NA
36	rs2254772	T	C	T	C	0.0214	-0.0788	NA	NA	FALSE	FALSE	FALSE	JROAmV	0.0496	0.1121	outcome	TRUE	reported	textfile	0.004	exposure	TRUE	8.8e-08	inferred	vx58Hl	textfile	2	1	TRUE	NA
37	rs2483927	C	T	C	T	-0.0114	0.012	NA	NA	FALSE	FALSE	FALSE	JROAmV	0.0284	0.6725	outcome	TRUE	reported	textfile	0.002	exposure	TRUE	1.2e-08	inferred	vx58Hl	textfile	2	1	TRUE	NA
38	rs252014	A	G	A	G	0.0121	0.013	NA	NA	FALSE	FALSE	FALSE	JROAmV	0.0241	0.5893	outcome	TRUE	reported	textfile	0.002	exposure	TRUE	1.45e-09	inferred	vx58Hl	textfile	2	1	TRUE	NA
39	rs2773487	C	T	C	T	0.016	0.0097	NA	NA	FALSE	FALSE	FALSE	JROAmV	0.0246	0.692	outcome	TRUE	reported	textfile	0.002	exposure	TRUE	1.24e-15	inferred	vx58Hl	textfile	2	1	TRUE	NA
40	rs281287	G	A	G	A	0.014	0.0282	NA	NA	FALSE	FALSE	FALSE	JROAmV	0.0273	0.3027	outcome	TRUE	reported	textfile	0.002	exposure	TRUE	2.56e-12	inferred	vx58Hl	textfile	2	1	TRUE	NA
41	rs2829948	A	G	A	G	0.0125	0.0126	NA	NA	FALSE	FALSE	FALSE	JROAmV	0.0278	0.6504	outcome	TRUE	reported	textfile	0.002	exposure	TRUE	4.1e-10	inferred	vx58Hl	textfile	2	1	TRUE	NA
42	rs2839659	T	C	T	C	0.0117	0.0302	NA	NA	FALSE	FALSE	FALSE	JROAmV	0.0289	0.2969	outcome	TRUE	reported	textfile	0.002	exposure	TRUE	4.92e-09	inferred	vx58Hl	textfile	2	1	TRUE	NA
43	rs28531728	G	A	G	A	0.015	0.0114	NA	NA	FALSE	FALSE	FALSE	JROAmV	0.034	0.7381	outcome	TRUE	reported	textfile	0.003	exposure	TRUE	5.73e-07	inferred	vx58Hl	textfile	2	1	TRUE	NA
44	rs2976422	A	G	A	G	-0.0137	-0.0442	NA	NA	FALSE	FALSE	FALSE	JROAmV	0.0335	0.1872	outcome	TRUE	reported	textfile	0.003	exposure	TRUE	4.96e-06	inferred	vx58Hl	textfile	2	1	TRUE	NA
45	rs3213876	C	T	C	T	0.014	0.0145	NA	NA	FALSE	FALSE	FALSE	JROAmV	0.0258	0.5734	outcome	TRUE	reported	textfile	0.002	exposure	TRUE	2.56e-12	inferred	vx58Hl	textfile	2	1	TRUE	NA
46	rs34425977	C	T	C	T	0.0114	-0.014	NA	NA	FALSE	FALSE	FALSE	JROAmV	0.0262	0.5923	outcome	TRUE	reported	textfile	0.002	exposure	TRUE	1.2e-08	inferred	vx58Hl	textfile	2	1	TRUE	NA
47	rs34637214	T	C	T	C	-0.0328	0.0245	NA	NA	FALSE	FALSE	FALSE	JROAmV	0.0798	0.7591	outcome	TRUE	reported	textfile	0.007	exposure	TRUE	2.79e-06	inferred	vx58Hl	textfile	2	1	TRUE	NA
48	rs351329	T	G	T	G	0.0116	0.0044	NA	NA	FALSE	FALSE	FALSE	JROAmV	0.0247	0.8569	outcome	TRUE	reported	textfile	0.002	exposure	TRUE	6.63e-09	inferred	vx58Hl	textfile	2	1	TRUE	NA
49	rs35197999	T	C	T	C	0.0153	0.0246	NA	NA	FALSE	FALSE	FALSE	JROAmV	0.0275	0.3712	outcome	TRUE	reported	textfile	0.003	exposure	TRUE	3.4e-07	inferred	vx58Hl	textfile	2	1	TRUE	NA
50	rs36116523	A	G	A	G	-0.0164	-0.0129	NA	NA	FALSE	FALSE	FALSE	JROAmV	0.0399	0.7467	outcome	TRUE	reported	textfile	0.003	exposure	TRUE	4.59e-08	inferred	vx58Hl	textfile	2	1	TRUE	NA
51	rs3781295	A	G	A	G	-0.0154	0.0199	NA	NA	FALSE	FALSE	FALSE	JROAmV	0.027	0.4601	outcome	TRUE	reported	textfile	0.002	exposure	TRUE	1.36e-14	inferred	vx58Hl	textfile	2	1	TRUE	NA
52	rs4013190	A	G	A	G	-0.0138	-0.0632	NA	NA	FALSE	FALSE	FALSE	JROAmV	0.0297	0.03339	outcome	TRUE	reported	textfile	0.003	exposure	TRUE	4.22e-06	inferred	vx58Hl	textfile	2	1	TRUE	NA
53	rs4500960	T	C	T	C	0.0122	0.0198	NA	NA	FALSE	FALSE	FALSE	JROAmV	0.0246	0.4199	outcome	TRUE	reported	textfile	0.002	exposure	TRUE	1.06e-09	inferred	vx58Hl	textfile	2	1	TRUE	NA
54	rs4674493	T	C	T	C	0.0117	-0.0078	NA	NA	FALSE	FALSE	FALSE	JROAmV	0.0278	0.7787	outcome	TRUE	reported	textfile	0.003	exposure	TRUE	9.62e-05	inferred	vx58Hl	textfile	2	1	TRUE	NA
55	rs4675297	G	A	G	A	0.0117	0.0065	NA	NA	FALSE	FALSE	FALSE	JROAmV	0.0274	0.8126	outcome	TRUE	reported	textfile	0.002	exposure	TRUE	4.92e-09	inferred	vx58Hl	textfile	2	1	TRUE	NA
56	rs4799915	T	C	T	C	0.0119	-0.0178	NA	NA	FALSE	FALSE	FALSE	JROAmV	0.0276	0.5188	outcome	TRUE	reported	textfile	0.003	exposure	TRUE	7.29e-05	inferred	vx58Hl	textfile	2	1	TRUE	NA
57	rs5007201	C	T	C	T	0.0145	0.0889	NA	NA	FALSE	FALSE	FALSE	JROAmV	0.0341	0.009047	outcome	TRUE	reported	textfile	0.003	exposure	TRUE	1.34e-06	inferred	vx58Hl	textfile	2	1	TRUE	NA
58	rs56131000	T	C	T	C	0.0155	-0.0258	NA	NA	FALSE	FALSE	FALSE	JROAmV	0.0335	0.4422	outcome	TRUE	reported	textfile	0.003	exposure	TRUE	2.38e-07	inferred	vx58Hl	textfile	2	1	TRUE	NA
59	rs56372821	A	G	A	G	-0.0235	-0.0486	NA	NA	FALSE	FALSE	FALSE	JROAmV	0.0331	0.1417	outcome	TRUE	reported	textfile	0.003	exposure	TRUE	4.75e-15	inferred	vx58Hl	textfile	2	1	TRUE	NA
60	rs5762665	G	A	G	A	0.0116	-0.0024	NA	NA	FALSE	FALSE	FALSE	JROAmV	0.0272	0.9304	outcome	TRUE	reported	textfile	0.002	exposure	TRUE	6.63e-09	inferred	vx58Hl	textfile	2	1	TRUE	NA
61	rs57774034	T	C	T	C	-0.0176	-0.0148	NA	NA	FALSE	FALSE	FALSE	JROAmV	0.0398	0.7101	outcome	TRUE	reported	textfile	0.004	exposure	TRUE	1.08e-05	inferred	vx58Hl	textfile	2	1	TRUE	NA
62	rs6035772	C	T	C	T	-0.0122	-0.0326	NA	NA	FALSE	FALSE	FALSE	JROAmV	0.0291	0.2631	outcome	TRUE	reported	textfile	0.003	exposure	TRUE	4.77e-05	inferred	vx58Hl	textfile	2	1	TRUE	NA
63	rs6072434	G	A	G	A	0.018	-0.1307	NA	NA	FALSE	FALSE	FALSE	JROAmV	0.0405	0.00124	outcome	TRUE	reported	textfile	0.004	exposure	TRUE	6.8e-06	inferred	vx58Hl	textfile	2	1	TRUE	NA
64	rs6074047	T	C	T	C	0.0181	-0.0148	NA	NA	FALSE	FALSE	FALSE	JROAmV	0.0397	0.7098	outcome	TRUE	reported	textfile	0.004	exposure	TRUE	6.04e-06	inferred	vx58Hl	textfile	2	1	TRUE	NA
65	rs61991652	T	C	T	C	0.0127	0.0125	NA	NA	FALSE	FALSE	FALSE	JROAmV	0.0278	0.6522	outcome	TRUE	reported	textfile	0.003	exposure	TRUE	2.3e-05	inferred	vx58Hl	textfile	2	1	TRUE	NA
66	rs62179277	A	G	A	G	-0.0141	-0.0113	NA	NA	FALSE	FALSE	FALSE	JROAmV	0.0339	0.7385	outcome	TRUE	reported	textfile	0.003	exposure	TRUE	2.6e-06	inferred	vx58Hl	textfile	2	1	TRUE	NA
67	rs6500257	A	G	A	G	0.0116	0.0204	NA	NA	FALSE	FALSE	FALSE	JROAmV	0.0264	0.4397	outcome	TRUE	reported	textfile	0.002	exposure	TRUE	6.63e-09	inferred	vx58Hl	textfile	2	1	TRUE	NA
68	rs694739	G	A	G	A	-0.0118	0.0412	NA	NA	FALSE	FALSE	FALSE	JROAmV	0.0251	0.1012	outcome	TRUE	reported	textfile	0.002	exposure	TRUE	3.64e-09	inferred	vx58Hl	textfile	2	1	TRUE	NA
69	rs7012352	T	C	T	C	0.0115	-0.0145	NA	NA	FALSE	FALSE	FALSE	JROAmV	0.0267	0.5857	outcome	TRUE	reported	textfile	0.002	exposure	TRUE	8.92e-09	inferred	vx58Hl	textfile	2	1	TRUE	NA
70	rs7187822	T	C	T	C	0.0123	0.025	NA	NA	FALSE	FALSE	FALSE	JROAmV	0.0294	0.3962	outcome	TRUE	reported	textfile	0.003	exposure	TRUE	4.13e-05	inferred	vx58Hl	textfile	2	1	TRUE	NA
71	rs7224683	G	A	G	A	-0.0141	-0.0646	NA	NA	FALSE	FALSE	FALSE	JROAmV	0.0281	0.02167	outcome	TRUE	reported	textfile	0.002	exposure	TRUE	1.79e-12	inferred	vx58Hl	textfile	2	1	TRUE	NA
72	rs72780795	A	C	A	C	-0.0161	-0.0098	NA	NA	FALSE	FALSE	FALSE	JROAmV	0.0344	0.7754	outcome	TRUE	reported	textfile	0.003	exposure	TRUE	8.02e-08	inferred	vx58Hl	textfile	2	1	TRUE	NA
73	rs7448716	G	A	G	A	-0.0163	-0.0168	NA	NA	FALSE	FALSE	FALSE	JROAmV	0.0262	0.5209	outcome	TRUE	reported	textfile	0.002	exposure	TRUE	3.64e-16	inferred	vx58Hl	textfile	2	1	TRUE	NA
74	rs7554968	C	T	C	T	-0.0156	-0.0392	NA	NA	FALSE	FALSE	FALSE	JROAmV	0.0271	0.1481	outcome	TRUE	reported	textfile	0.002	exposure	TRUE	6.19e-15	inferred	vx58Hl	textfile	2	1	TRUE	NA
75	rs7638782	A	G	A	G	0.0196	-0.0086	NA	NA	FALSE	FALSE	FALSE	JROAmV	0.0453	0.8488	outcome	TRUE	reported	textfile	0.004	exposure	TRUE	9.58e-07	inferred	vx58Hl	textfile	2	1	TRUE	NA
76	rs7674049	C	T	C	T	-0.0141	0.0177	NA	NA	FALSE	FALSE	FALSE	JROAmV	0.0272	0.5159	outcome	TRUE	reported	textfile	0.002	exposure	TRUE	1.79e-12	inferred	vx58Hl	textfile	2	1	TRUE	NA
77	rs7732327	T	C	T	C	-0.0141	0.0257	NA	NA	FALSE	FALSE	FALSE	JROAmV	0.0285	0.3679	outcome	TRUE	reported	textfile	0.003	exposure	TRUE	2.6e-06	inferred	vx58Hl	textfile	2	1	TRUE	NA
78	rs77774360	A	G	A	G	0.0222	0.0089	NA	NA	FALSE	FALSE	FALSE	JROAmV	0.0493	0.8561	outcome	TRUE	reported	textfile	0.005	exposure	TRUE	9e-06	inferred	vx58Hl	textfile	2	1	TRUE	NA
79	rs7807677	T	C	T	C	0.0141	0.0343	NA	NA	FALSE	FALSE	FALSE	JROAmV	0.0266	0.1963	outcome	TRUE	reported	textfile	0.002	exposure	TRUE	1.79e-12	inferred	vx58Hl	textfile	2	1	TRUE	NA
80	rs7828694	T	C	T	C	-0.0337	0.0641	NA	NA	FALSE	FALSE	FALSE	JROAmV	0.0677	0.3436	outcome	TRUE	reported	textfile	0.007	exposure	TRUE	1.48e-06	inferred	vx58Hl	textfile	2	1	TRUE	NA
81	rs7844990	C	T	C	T	0.0153	-0.0362	NA	NA	FALSE	FALSE	FALSE	JROAmV	0.0267	0.1753	outcome	TRUE	reported	textfile	0.002	exposure	TRUE	2.01e-14	inferred	vx58Hl	textfile	2	1	TRUE	NA
82	rs78642035	C	T	C	T	-0.0214	-0.0212	NA	NA	FALSE	FALSE	FALSE	JROAmV	0.0453	0.6395	outcome	TRUE	reported	textfile	0.005	exposure	TRUE	1.87e-05	inferred	vx58Hl	textfile	2	1	TRUE	NA
83	rs78876272	G	A	G	A	-0.0176	-0.0613	NA	NA	FALSE	FALSE	FALSE	JROAmV	0.042	0.1451	outcome	TRUE	reported	textfile	0.004	exposure	TRUE	1.08e-05	inferred	vx58Hl	textfile	2	1	TRUE	NA
84	rs79573167	C	A	C	A	0.0544	0.2402	NA	NA	FALSE	FALSE	FALSE	JROAmV	0.1082	0.02637	outcome	TRUE	reported	textfile	0.01	exposure	TRUE	5.33e-08	inferred	vx58Hl	textfile	2	1	TRUE	NA
85	rs7988601	G	A	G	A	0.0113	-0.0176	NA	NA	FALSE	FALSE	FALSE	JROAmV	0.0286	0.5385	outcome	TRUE	reported	textfile	0.002	exposure	TRUE	1.6e-08	inferred	vx58Hl	textfile	2	1	TRUE	NA
86	rs817515	A	G	A	G	0.0118	0.0025	NA	NA	FALSE	FALSE	FALSE	JROAmV	0.0263	0.924	outcome	TRUE	reported	textfile	0.002	exposure	TRUE	3.64e-09	inferred	vx58Hl	textfile	2	1	TRUE	NA
87	rs846787	T	C	T	C	-0.0132	0.0192	NA	NA	FALSE	FALSE	FALSE	JROAmV	0.0289	0.5059	outcome	TRUE	reported	textfile	0.002	exposure	TRUE	4.11e-11	inferred	vx58Hl	textfile	2	1	TRUE	NA
88	rs883323	T	C	T	C	-0.0152	-0.0512	NA	NA	FALSE	FALSE	FALSE	JROAmV	0.0283	0.0706	outcome	TRUE	reported	textfile	0.002	exposure	TRUE	2.96e-14	inferred	vx58Hl	textfile	2	1	TRUE	NA
89	rs930599	A	G	A	G	-0.0119	0.0004	NA	NA	FALSE	FALSE	FALSE	JROAmV	0.0288	0.9894	outcome	TRUE	reported	textfile	0.002	exposure	TRUE	2.68e-09	inferred	vx58Hl	textfile	2	1	TRUE	NA
90	rs9400955	G	A	G	A	-0.0273	-0.0314	NA	NA	FALSE	FALSE	FALSE	JROAmV	0.0577	0.5864	outcome	TRUE	reported	textfile	0.005	exposure	TRUE	4.76e-08	inferred	vx58Hl	textfile	2	1	TRUE	NA
91	rs951740	A	G	A	G	0.0179	0.0335	NA	NA	FALSE	FALSE	FALSE	JROAmV	0.027	0.2149	outcome	TRUE	reported	textfile	0.002	exposure	TRUE	3.55e-19	inferred	vx58Hl	textfile	2	1	TRUE	NA
92	rs9826984	A	G	A	G	-0.0129	-0.0103	NA	NA	FALSE	FALSE	FALSE	JROAmV	0.0265	0.6986	outcome	TRUE	reported	textfile	0.002	exposure	TRUE	1.12e-10	inferred	vx58Hl	textfile	2	1	TRUE	NA
93	rs9924961	A	G	A	G	0.0185	0.0476	NA	NA	FALSE	FALSE	FALSE	JROAmV	0.0388	0.2207	outcome	TRUE	reported	textfile	0.004	exposure	TRUE	3.75e-06	inferred	vx58Hl	textfile	2	1	TRUE	NA
